# Supplementary material for: Critical requirement for BCR, BAFF, and BAFFR in memory B cell survival
Source: J Exp Med. 2020 Oct 29;218(2):e20191393. doi: 10.1084/jem.20191393 (PMC7604764; doi:10.1084/jem.20191393)
Supplement: Table S1 — shows mean normalized counts for all genes in the seven sorted B cell populations, as well as normalized counts for Bcl-family genes and for genes encoding proteins involved in BAFFR signaling. [file JEM_20191393_TableS1.xlsx]

## Sheet: Read me
Table S1
RNAseq analysis was carried out of the following cell populations in triplicate:
Cell populations	Description	Gating strategy	Mouse strain
Spl FO	Splenic follicular B cells	B220+CD138-AA4.1-IgMloCD23+	B6
Spl GC	Splenic germinal center B cells	B220+CD138-AA4.1-Fas+	B6
Spl NP+ IgG1+ MBC	NP-specific IgG1+ memory B cells	B220+Fas-NP+CD73+PD-L2+IgG1+	B6
Spl NP+ IgM+ MBC	NP-specific IgM+ memory B cells	B220+Fas-NP+CD73+PD-L2+IgM+	B6
BM PC	Bone marrow plasma cells	CD138hiBlimp1hiB220-CD11b-	Blimp1GFP
Spl PB	Splenic plasmablasts	CD4-CD8-NK1.1-CD138hiBlimp1hiB220+	Blimp1GFP
Spl PC	Splenic plasma cells	CD4-CD8-NK1.1-CD138hiBlimp1hiB220-	Blimp1GFP
Details of RNAseq and its analysis are in the Methods
Sheet 2
Mean normalized counts of Bcl-family genes and of genes coding for proteins involved in BAFFR signaling.
Genes involved in BAFFR signaling were chosen based on:
1. Schweighoffer, E. and V.L. Tybulewicz. 2018. Signalling for B cell survival. Curr. Opin. Cell Biol. 51:8-14.
2. Gardam, S. and Brink, R. 2014. Non-Canonical NF-κB Signaling Initiated by BAFF Influences B Cell Biology at Multiple Junctures. Front. Immunol. 4:509.
Sheet 3
Mean normalized counts of all genes.

## Sheet: Bcl-family & BAFFR signaling
gene_ID	gene_name	Spl FO	Spl GC	Spl NP+ IgG1+ MBC	Spl NP+ IgM+ MBC	BM PC	Spl PB	Spl PC
Bcl2-family
Pro-apoptotic
ENSMUSG00000003873	Bax	849.891	1159.05	1856.37	1891.74	1143.71	1048.84	1294.83
ENSMUSG00000057789	Bak1	21.608	40.339	34.235	24.309	17.611	24.406	13.082
ENSMUSG00000026278	Bok	0	0	0	4.964	2.122	0	0.603
ENSMUSG00000024959	Bad	133.187	462.837	256.501	211.122	283.507	402.64	279.168
ENSMUSG00000004446	Bid	1243.09	4117.55	2945.68	2232.51	751.784	734.877	708.041
ENSMUSG00000016758	Bik	0	6.29	3.83	0	16.835	4.783	10.979
ENSMUSG00000046607	Hrk	0.202	0	3.917	5.108	6.72	0	0
ENSMUSG00000027381	Bcl2l11	699.749	809.424	328.912	537.278	1423.04	2938.3	2077.2
ENSMUSG00000024521	Pmaip1	573.914	450.659	489.669	613.491	394.592	215.839	290.035
ENSMUSG00000002083	Bbc3	3.373	49.294	218.853	196.591	256.842	182.555	282.302
ENSMUSG00000009112	Bcl2l13	1039.41	1090.81	499.778	512.748	994.653	880.875	1034.65
ENSMUSG00000032191	Bcl2l10	0.101	0	3.597	0	0	0	0
ENSMUSG00000040093	Bmf	205.375	255.306	242.851	47.511	186.566	210.306	249.808
ENSMUSG00000028191	Bcl10	2718.69	2186.18	1573.85	1662.36	2338.02	1918.54	2356.45
ENSMUSG00000044165	Bcl2l15	2.575	1.155	16.84	14.307	68.885	15.452	68.039
Anti-apoptotic
ENSMUSG00000102037	Bcl2a1a	1.078	24.272	90.929	65.604	2.339	18.256	11.833
ENSMUSG00000089929	Bcl2a1b	404.954	805.756	655.54	680.486	87.324	177.342	112.886
ENSMUSG00000053820	Bcl2a1c	0.717	2.251	0.45	5.066	0	0	0
ENSMUSG00000099974	Bcl2a1d	157.499	415.784	488.577	362.896	27.377	91.593	28.593
ENSMUSG00000007659	Bcl2l1	121.347	488.857	304.71	72.641	486.36	798.938	591.855
ENSMUSG00000089682	Bcl2l2	19.986	7.867	24.449	19.577	56.579	88.835	97.695
ENSMUSG00000038612	Mcl1	1784.51	910.13	8111.5	13574.8	17296	14737.1	16829.7
ENSMUSG00000057329	Bcl2	2470.99	81.406	2703.31	2684.51	5050.62	1920.43	4811.3
ENSMUSG00000003190	Bcl2l12	329.555	370.065	376.391	315.721	85.332	116.67	86.691
Unknown
ENSMUSG00000030200	Bcl2l14	3.191	59.76	40.342	18.507	3.383	0.97	1.809
BAFFR signaling genes
ENSMUSG00000001729	Akt1	102.312	566.819	2985.45	2551.77	2540.02	2253.45	2654.43
ENSMUSG00000004056	Akt2	1139.09	1317.71	1012.24	948.836	1400.92	1166.97	1492.5
ENSMUSG00000057367	Birc2	2358.87	2193	2001.91	1911.94	2501.13	2139.76	2326.05
ENSMUSG00000032000	Birc3	6430.24	2532.38	3317.91	2940.5	2232.1	1508.96	1950.17
ENSMUSG00000003379	Cd79a	41281.6	22340.9	27535.8	31610.7	13770.6	12811	13996.2
ENSMUSG00000040592	Cd79b	26613.7	19761.1	31124.2	41871.2	10745.3	15876.1	12283.9
ENSMUSG00000025199	Chuk	1284.76	805.543	2329.22	2296.41	1840.78	2090.42	1853.3
ENSMUSG00000025958	Creb1	3183.51	2086.38	1183.25	1272.2	686.983	646.65	527.291
ENSMUSG00000028086	Fbxw7	146.401	1204.73	2295.65	1206.34	3258.77	2674.34	3136.52
ENSMUSG00000031537	Ikbkb	7093.06	3412.97	4106.68	4427.4	1116.24	1280.05	1202.64
ENSMUSG00000004221	Ikbkg	1852.46	1245.18	829.335	1233.32	1014.65	977.84	1030.38
ENSMUSG00000020941	Map3k14	1563.36	1115.14	1159.72	1033.44	254.628	207.226	302.997
ENSMUSG00000001034	Mapk7	644.773	850.312	848.971	559.056	261.397	346.452	354.929
ENSMUSG00000028163	Nfkb1	1181.06	2075.15	2118.2	1703.66	595.815	645.416	663.323
ENSMUSG00000025225	Nfkb2	3865.82	1665.79	3596.78	3747.3	3069.21	1164.79	2662.66
ENSMUSG00000038495	Otud7b	1093.41	321.884	569.67	543.071	554.161	388.182	419.633
ENSMUSG00000020275	Rel	6281.3	2628.2	2219.48	2681.97	140.016	173.989	105.025
ENSMUSG00000024927	Rela	2961.27	1996.5	2888.99	3397.26	2664.41	2135.19	2613.18
ENSMUSG00000002983	Relb	376.137	168.425	1117.16	1434.6	1253.94	663.833	1217.83
ENSMUSG00000021457	Syk	10819	11724.6	7894.88	12505.6	4679.45	6352.8	4563.9
ENSMUSG00000068105	Tnfrsf13c	10911.7	10758.9	8105.86	7382.2	2442.48	2740.42	2838.99
ENSMUSG00000026942	Traf2	1742.6	1576.11	1203.8	1231	714.568	714.173	757.085
ENSMUSG00000021277	Traf3	1625.64	436.972	1158.66	1773.2	784.803	759.835	746.545
ENSMUSG00000019842	Traf3ip2	1412.19	1326.13	1144.42	1103.15	671.995	585.668	653.651

## Sheet: All genes
gene_ID	gene_name	Spl FO	Spl GC	Spl NP+ IgG1+ MBC	Spl NP+ IgM+ MBC	BM PC	Spl PB	Spl PC
ENSMUSG00000000001	Gnai3	5030.62	4987.84	2507.84	2906.91	2663.57	2479.48	2751.97
ENSMUSG00000000003	Pbsn	0	0	0	0	0	0	0
ENSMUSG00000000028	Cdc45	34.15	1848.75	68.329	67.716	264.78	1103.64	275.056
ENSMUSG00000000037	Scml2	3.037	0.073	0	1.489	3.508	0	0
ENSMUSG00000000049	Apoh	0	0.565	0	0	0	0	0.603
ENSMUSG00000000056	Narf	1161.97	2125.28	665.925	896.443	1027.77	863.237	894.008
ENSMUSG00000000058	Cav2	26.173	0.121	0	0	4.416	1.079	9.648
ENSMUSG00000000078	Klf6	2888.26	1710.27	2509.61	2541.66	771.482	776.99	892.219
ENSMUSG00000000085	Scmh1	348.158	81.529	200.035	314.403	251.711	164.52	346.978
ENSMUSG00000000088	Cox5a	597.88	1117.85	1162.66	1009.44	1316.4	2034.66	1379.87
ENSMUSG00000000093	Tbx2	0.272	0	0	0	6.253	0	4.889
ENSMUSG00000000094	Tbx4	0.506	0	0	0.496	0	0	0
ENSMUSG00000000103	Zfy2	0	0	0	0	0	0	0
ENSMUSG00000000120	Ngfr	27.341	35.561	3.397	14.751	0	0	0.603
ENSMUSG00000000125	Wnt3	2.263	0.073	0	0	10.372	15.325	7.545
ENSMUSG00000000126	Wnt9a	0	0	0	0	0	0	3.347
ENSMUSG00000000127	Fer	28.078	86.471	30.31	12.387	34.195	19.202	45.816
ENSMUSG00000000131	Xpo6	844.577	443.709	2766.56	2537.51	1869.7	1613.22	1889.82
ENSMUSG00000000134	Tfe3	946.18	875.462	733.149	580.35	922.62	728.266	912.817
ENSMUSG00000000142	Axin2	0.908	0.243	4.924	2.057	2.716	1.455	3.347
ENSMUSG00000000148	Brat1	1002.58	735.631	718.828	847.931	733.756	600.722	698.544
ENSMUSG00000000149	Gna12	75.151	153.608	703.467	563.547	465.451	401.283	465.045
ENSMUSG00000000154	Slc22a18	0	0.121	0	0.459	4.923	0	0
ENSMUSG00000000157	Itgb2l	0	0	16.96	15.957	63.337	11.642	2.498
ENSMUSG00000000159	Igsf5	0	0	0	2.482	0	2.158	3.792
ENSMUSG00000000167	Pih1d2	2.058	11.173	8.487	8.162	14.142	11.642	7.723
ENSMUSG00000000168	Dlat	1162.58	1099.79	692.602	984.359	1018.57	993.093	948.249
ENSMUSG00000000171	Sdhd	1176.5	2078.09	996.995	978.467	1336.53	1746.41	1324.16
ENSMUSG00000000182	Fgf23	0.101	0	4.945	0	0.354	0	0
ENSMUSG00000000183	Fgf6	0	0	0	0	0	0	0
ENSMUSG00000000184	Ccnd2	1194.36	342.079	2520.36	2895.65	13183	10080.8	14051.8
ENSMUSG00000000194	Gpr107	1244.45	1209.01	758.842	704.489	968.961	805.538	818.782
ENSMUSG00000000197	Nalcn	0	0	0	4.546	0.354	0	0
ENSMUSG00000000202	Btbd17	0	0	4.924	7.955	5.51	0	0
ENSMUSG00000000204	Slfn4	0	0.243	133.091	22.031	48.489	2.158	1.228
ENSMUSG00000000214	Th	0	0	0	0.459	0	0	0
ENSMUSG00000000215	Ins2	0	0	0	0	0	0	0
ENSMUSG00000000216	Scnn1g	0	0	0	0	0	0	0
ENSMUSG00000000223	Drp2	0	2.051	1.349	0.459	3.862	10.164	3.683
ENSMUSG00000000244	Tspan32	3763.97	946.778	4717.86	3917.25	1350.31	870.152	1147.29
ENSMUSG00000000247	Lhx2	0	0.893	6.529	3.978	0	0	0.603
ENSMUSG00000000248	Clec2g	5.191	0.676	12.849	56.6	291.004	366.643	235.854
ENSMUSG00000000253	Gmpr	4.478	126.776	0	1.452	16.202	0	0
ENSMUSG00000000263	Glra1	0	0	0.45	2.978	0	0	0.603
ENSMUSG00000000266	Mid2	2.532	0.364	6.018	3.544	24.895	8.996	3.281
ENSMUSG00000000275	Trim25	2881.59	1459.36	920.929	1065.19	1319.26	1941.48	1591.8
ENSMUSG00000000276	Dgke	405.687	325.049	397.933	388.53	842.551	630.582	799.46
ENSMUSG00000000278	Scpep1	2234.85	1671.69	2821.92	2347.94	3354.47	4800.83	4155.81
ENSMUSG00000000282	Mnt	313.328	332.711	355.767	417.96	167.345	141.396	166.859
ENSMUSG00000000290	Itgb2	3515.82	5293.8	5654.36	5460.72	10003.7	10309.6	9355.2
ENSMUSG00000000295	Hddc2	349.03	280.018	425.011	382.846	255.071	232.339	276.062
ENSMUSG00000000296	Tpd52l1	0	0.383	0	0	0.354	0	0
ENSMUSG00000000301	Pemt	8.46	10.147	7.659	4.001	7.445	4.973	10.625
ENSMUSG00000000303	Cdh1	0	2.197	38.61	0.568	34.1	0.875	6.23
ENSMUSG00000000305	Cdh4	0.543	0	3.83	0.993	8.192	0	7.882
ENSMUSG00000000308	Ckmt1	0.403	0	2.443	7.243	3.749	0	0.669
ENSMUSG00000000317	Bcl6b	25.485	2.896	4.924	17.913	12.139	20.138	18.43
ENSMUSG00000000318	Clec10a	0	0.971	0	3.229	9.437	0	0.603
ENSMUSG00000000320	Alox12	1.538	3.144	28.928	9.007	129.759	9.216	16.565
ENSMUSG00000000325	Arvcf	77.986	42.736	33.115	36.591	49.11	19.641	60.274
ENSMUSG00000000326	Comt	331.555	492.043	390.944	418.668	698.769	733.67	787.854
ENSMUSG00000000339	Rtca	456.537	1244.06	776.576	611.09	685.924	630.644	616.149
ENSMUSG00000000340	Dbt	379.506	589.183	212.932	217.529	274.503	269.125	236.217
ENSMUSG00000000346	Dazap2	13915.8	13543.4	10548.2	9890.26	6511	7007.78	6616.12
ENSMUSG00000000355	Mcts1	468.528	660.932	413.333	367.242	293.556	363.236	306.883
ENSMUSG00000000359	Rem1	0.633	0.243	8.206	0	3.395	0	1.249
ENSMUSG00000000365	Rnf17	10.246	46.616	17.994	15.588	13.377	1.516	3.837
ENSMUSG00000000374	Trappc10	66.954	73.858	295.88	287.128	304.23	449.568	441.98
ENSMUSG00000000378	Ccm2	3651.09	4527.16	3638.32	3369.96	1649.06	1611.11	1851.68
ENSMUSG00000000381	Wap	0	0	0	0	0.707	0	0.669
ENSMUSG00000000384	Tbrg4	248.656	361.542	188.301	157.697	169.684	266.345	163.283
ENSMUSG00000000385	Tmprss2	0	0	0	0	0	0	3.015
ENSMUSG00000000386	Mx1	84.493	7.79	43.193	109.898	21.03	45.468	21.68
ENSMUSG00000000392	Fap	0	0	0	2.841	1.358	0	0
ENSMUSG00000000394	Gcg	0	0	0	1.837	0	0	0
ENSMUSG00000000399	Ndufa9	982.885	1807.9	1314.65	1032.43	2108.67	2154.77	2390.71
ENSMUSG00000000402	Egfl6	24.022	192.306	1.102	1.065	3.891	11.157	1.339
ENSMUSG00000000409	Lck	847.204	3059.52	1824.2	1742.23	104.559	240.815	222.488
ENSMUSG00000000411	Tssk3	0.504	0.364	0	0	0	0	0
ENSMUSG00000000416	Cttnbp2	4.262	0.51	0	13.618	5.305	0.977	0.669
ENSMUSG00000000420	Galnt1	892.537	754.295	3042.38	2778.27	1735.71	1694.33	1710.79
ENSMUSG00000000435	Myf5	0	0	0	0	1.061	0	0
ENSMUSG00000000439	Mkrn2	1099.95	902.032	1043.62	660.311	1074.73	878.258	919.29
ENSMUSG00000000440	Pparg	7.268	0	58.934	9.432	2.829	12.612	3.884
ENSMUSG00000000441	Raf1	1900.24	2997.15	2773	2138.65	4666.96	3978.88	4484.13
ENSMUSG00000000486	2001-09-01	2161.7	3066.63	1432.46	1427.52	1242.73	1496.86	1267.53
ENSMUSG00000000489	Pdgfb	0	0	13.13	6.838	6.6	0	1.339
ENSMUSG00000000530	Acvrl1	9.129	13.802	58.352	46.36	18.452	25.75	5.759
ENSMUSG00000000531	Grasp	0.691	0.201	120.68	36.091	42.942	38.187	39.142
ENSMUSG00000000532	Acvr1b	82.938	60.879	142.782	52.542	24.989	16.733	10.022
ENSMUSG00000000538	Tom1l2	424.423	209.032	413.788	422.482	809.033	456.987	676.575
ENSMUSG00000000544	Gpa33	0	0	0	0	0	0	0
ENSMUSG00000000552	Zfp385a	188.446	48.666	94.543	222.13	20.927	30.192	26.835
ENSMUSG00000000555	Itga5	0	0.85	15.221	51.356	120.545	39.96	79.719
ENSMUSG00000000560	Gabra2	1.214	0.128	13.71	16.722	3.879	0	1.831
ENSMUSG00000000561	Wdr77	1242.56	1503.29	1182.43	1092.52	974.274	943.929	821.375
ENSMUSG00000000562	Adora3	0.38	1.058	26.482	11.631	13.121	13.419	7.608
ENSMUSG00000000563	Atp5f1	2605.11	4890.11	3148.34	2851.14	4527.73	5313.55	4427.88
ENSMUSG00000000567	Sox9	0.237	0	0.45	0.496	6.834	0	0
ENSMUSG00000000568	Hnrnpd	157.973	305.157	2258.64	1705.88	1449.46	1628.05	1517.72
ENSMUSG00000000579	Dynlt1c	1023.76	858.867	874.312	1027.22	334.45	459.47	382.638
ENSMUSG00000000581	C1d	729.458	1240.72	523.796	533.034	690.185	805.221	634.599
ENSMUSG00000000594	Gm2a	6324.63	1207.32	4813.91	5777.9	5784.98	5091.89	6099.88
ENSMUSG00000000600	Krit1	2451.68	3075.69	1417.69	1516.57	718.645	1119.89	977.052
ENSMUSG00000000605	Clcn4	1996.29	2323.16	1508.48	1778.5	1747.67	2167.86	2126.97
ENSMUSG00000000606	Vmn2r88	0	0	0	0	0	0	0
ENSMUSG00000000617	Grm6	4.563	88.143	67.255	52.912	7.609	0.875	0
ENSMUSG00000000627	Sema4f	0	3.739	37.129	37.996	16.779	5.298	20.731
ENSMUSG00000000628	Hk2	55.392	182.758	211.437	150.066	385.85	496.674	318.918
ENSMUSG00000000631	Myo18a	2713.47	1392.48	1648.15	1445.71	1325.26	1231.43	1182.16
ENSMUSG00000000632	Sez6	1.043	0.073	0.653	1.986	0	1.079	3.146
ENSMUSG00000000673	Haao	1556.64	1123.18	1933.01	1680.66	323.147	276.498	218.792
ENSMUSG00000000682	Cd52	6045.28	3743.31	10390.6	8059.5	5492.6	12585.5	5790.39
ENSMUSG00000000686	Abhd15	5.174	3.479	59.497	3.834	17.694	26.321	26.711
ENSMUSG00000000690	Hoxb6	0.202	0.893	0	5.682	2.065	0.437	1.874
ENSMUSG00000000693	Loxl3	5.558	18.087	33.953	20.785	11.106	31.5	10.533
ENSMUSG00000000701	Tcl1b5	0	0	0	0	0.707	0	0
ENSMUSG00000000706	Btn1a1	0.136	2.041	3.83	0	0	3.937	0
ENSMUSG00000000708	Kat2b	102.221	110.144	341.985	315.295	334.095	337.357	391.807
ENSMUSG00000000711	Rab5b	1504.08	670.02	437.515	579.397	682.099	461.045	570.599
ENSMUSG00000000724	Cryba1	0.202	0.243	4.924	2.057	0	0	0
ENSMUSG00000000730	Dnmt3l	0	0	0	0	7.188	0	4.288
ENSMUSG00000000731	Aire	12.492	7.688	33.948	15.114	270.341	14.162	138.07
ENSMUSG00000000732	Icosl	7582.51	1934.38	2581.13	2895.78	517.682	347.191	465.427
ENSMUSG00000000738	Spg7	105.572	97.451	1039.18	1159.33	829.508	785.993	852.128
ENSMUSG00000000739	Sult5a1	0.202	1.507	9.061	6.172	14.006	0	0
ENSMUSG00000000740	Rpl13	4194.34	3469.57	13609.2	14177	6557.83	8063.93	6965.66
ENSMUSG00000000743	Chmp1a	2439.59	2319.03	1852.82	1887.27	1808.22	1691.92	1818.72
ENSMUSG00000000751	Rpa1	3384.57	8988.2	4316.76	3518.15	1918.15	2905.32	1928.37
ENSMUSG00000000753	Serpinf1	1.024	88.835	12.97	1.489	23.554	26.983	12.452
ENSMUSG00000000759	Tubgcp3	1520.71	1783.67	1491.63	1210.31	946.755	971.716	1153.3
ENSMUSG00000000766	Oprm1	5.988	0.973	21.399	16.984	9.31	0.875	2.543
ENSMUSG00000000776	Polr3d	453.899	275.262	224.372	312.812	416.337	319.72	413.345
ENSMUSG00000000782	Tcf7	8.335	32.413	1244.77	606.136	63.813	90.434	230.846
ENSMUSG00000000787	Ddx3x	4836.82	4388.68	3205.84	1801.42	1973.88	2236.95	1872.81
ENSMUSG00000000791	Il12rb1	35.903	149.56	93.033	96.627	149.755	83.573	82.074
ENSMUSG00000000792	Slc5a5	0	3.612	0.547	12.898	1.403	5.526	0.603
ENSMUSG00000000794	Kcnn3	0	0	0	0	3.863	0	0
ENSMUSG00000000804	Usp32	543.179	421.868	415.613	330.997	298.075	363.038	317.481
ENSMUSG00000000805	Car4	0.101	0	0	0	0.354	0	0
ENSMUSG00000000811	Txnrd3	48.555	4.251	20.436	105.516	70.665	27.431	64.328
ENSMUSG00000000817	Fasl	1.236	2.27	44.861	22.494	13.316	13.106	14.823
ENSMUSG00000000823	Zfp512b	341.967	431.907	650.604	473.399	415.334	260.676	318.813
ENSMUSG00000000826	Dnajc5	3778.25	3151.08	1938.36	1944.48	2291.61	1867.98	2169.89
ENSMUSG00000000827	Tpd52l2	798.694	900.891	475.901	604.183	1120.5	1104.44	1106.39
ENSMUSG00000000838	Fmr1	597.071	751.061	828.416	754.487	589.618	796.598	578.978
ENSMUSG00000000861	Bcl11a	5931.23	3669.07	3524.24	3006.05	76.201	246.542	68.149
ENSMUSG00000000869	Il4	0.473	0.293	0	4.787	2.208	0.539	0
ENSMUSG00000000876	Pxmp4	304.846	304.216	253.175	212.959	189.355	251.27	187.093
ENSMUSG00000000881	Dlg3	181.335	356.298	140.162	122.407	269.443	173.899	215.315
ENSMUSG00000000884	Gnb1l	70.366	89.81	94.665	119.904	91.239	82.111	82.181
ENSMUSG00000000889	Dbh	0	0	0	0	0	0	0
ENSMUSG00000000901	Mmp11	85.026	38.567	39.145	20.045	62.517	24.589	45.234
ENSMUSG00000000902	Smarcb1	1710.21	2767.46	1634.44	1778.28	935.308	1076.66	894.859
ENSMUSG00000000903	Vpreb3	783.219	839.31	415.566	285.638	476.492	237.04	296.541
ENSMUSG00000000915	Hip1r	3874.19	4215.3	2011.43	2629.33	1967.35	1745.5	1951.45
ENSMUSG00000000916	Nsun5	487.123	422.15	497.4	651.252	418.492	412.826	381.027
ENSMUSG00000000934	Top1mt	95.127	87.952	161.408	112.168	123.303	136.725	166.621
ENSMUSG00000000938	Hoxa10	0	0	1.094	0	1.415	0	0
ENSMUSG00000000942	Hoxa4	0	0	0	0	2.037	0	0
ENSMUSG00000000948	Gm38393	1.892	1.22	3.749	4.15	3.07	1.75	0
ENSMUSG00000000957	Mmp14	0.76	1.039	14.233	13.566	15.962	8.731	6.919
ENSMUSG00000000958	Slc7a7	79.886	279.485	334.349	549.628	1178.21	1051.21	1488.35
ENSMUSG00000000959	Oxa1l	615.319	719.101	764.793	888.874	591.17	670.808	678.368
ENSMUSG00000000976	Heatr6	1352.36	1254.32	853.011	1283.84	671.469	623.957	502.742
ENSMUSG00000000982	Ccl3	0	0	4.377	3.361	6.766	1.312	3.015
ENSMUSG00000000983	Wfdc18	0.844	0	0	0	0.354	0	0
ENSMUSG00000001014	Icam4	0.91	1.276	16.429	3.51	34.617	28.705	22.764
ENSMUSG00000001016	Ilf2	1562.12	2340.18	936.381	1221.67	728.571	1137.36	748.215
ENSMUSG00000001017	Chtop	3694	3299.11	1663.96	1953.37	2726.24	2812.58	2844.36
ENSMUSG00000001018	Snapin	1640.25	958.531	1338.13	1132.4	740.839	560.726	600.394
ENSMUSG00000001020	S100a4	2.071	0.797	0	10.737	6.196	1.893	8.88
ENSMUSG00000001021	S100a3	0.815	0	11.473	6.525	3.879	0	0.669
ENSMUSG00000001023	S100a5	0	0	0.547	5.212	0	0	0
ENSMUSG00000001025	S100a6	45.441	9.35	401.792	687.865	37.695	23.284	46.051
ENSMUSG00000001027	Scn4a	833.849	247.555	68.981	427.54	12.887	46.69	6.181
ENSMUSG00000001029	Icam2	1496.68	926.919	1411.37	1427.93	1236.23	1632.52	1589.03
ENSMUSG00000001034	Mapk7	644.773	850.312	848.971	559.056	261.397	346.452	354.929
ENSMUSG00000001036	Epn2	42.581	612.095	173.007	230.093	176.059	52.633	142.722
ENSMUSG00000001039	B9d1	1.84	71.073	12.553	10.274	23.999	15.876	18.66
ENSMUSG00000001052	Sec24b	415.23	382.516	1524.78	1369.67	969.955	1040.19	1026.31
ENSMUSG00000001053	N4bp3	662.825	626.757	362.881	549.596	242.645	185.439	261.158
ENSMUSG00000001054	Rmnd5b	1172.86	1001.8	908.305	1003.74	793.032	702.242	730.854
ENSMUSG00000001056	Nhp2	426.637	924.25	460.893	504.168	297.284	460.069	295.941
ENSMUSG00000001062	Vps9d1	209.143	203.685	368.119	440.22	383.172	326.783	467.997
ENSMUSG00000001065	Zfp276	750.552	435.638	624.048	832.616	645.24	564.639	669.119
ENSMUSG00000001076	C1ql4	0	0	0	0	0	0.539	0
ENSMUSG00000001082	Mfsd10	492.201	911.092	611.87	829.451	753.549	1003.97	849.248
ENSMUSG00000001089	Luzp1	15.309	64.556	9.176	12.948	65.27	35.78	95.361
ENSMUSG00000001095	Slc13a2	0	0	0	0	0	0	0
ENSMUSG00000001098	Kctd10	2785.36	1258.84	1367	1713.11	719.785	760.036	831.582
ENSMUSG00000001100	Poldip2	609.414	682.885	806.916	554.619	1276.48	1063.71	1238.81
ENSMUSG00000001103	Sebox	0.328	0	0	1.489	0	0	0
ENSMUSG00000001105	Ift20	482.389	464.444	589.001	590.884	1934.28	3290.01	2173.35
ENSMUSG00000001119	Col6a1	3.667	0	0	0	5.619	3.5	5.621
ENSMUSG00000001120	Pcbp3	136.569	4.45	23.452	42.103	29.967	2.727	18.748
ENSMUSG00000001123	Lgals9	2622.65	271.503	1002.43	1457.22	651.324	772.943	863.621
ENSMUSG00000001127	Araf	2907.91	1999.32	2379.64	2428.02	2629	2227.65	2682.32
ENSMUSG00000001128	Cfp	190.957	219.952	1817.71	2007.76	165.249	330.886	241.594
ENSMUSG00000001131	Timp1	0.253	0.728	4.945	0.919	0	0.97	0
ENSMUSG00000001134	Uxt	126.482	215.08	119.378	94.833	154.503	211.015	173.55
ENSMUSG00000001138	Cnnm3	38.497	31.319	363.859	409.235	422.18	313.084	507.992
ENSMUSG00000001143	Lman2l	497.202	480.883	514.436	983.711	1228.49	1052.71	1556.72
ENSMUSG00000001150	Mcm3ap	2212.82	1910.01	987.508	1228.17	690.91	817.55	779.718
ENSMUSG00000001151	Pcnt	1372.86	1854.44	970.476	1054.17	866.497	804.248	811.686
ENSMUSG00000001155	Ftcd	0	0	0	0	0	0	0
ENSMUSG00000001156	Mxd1	465.269	179.014	354.245	446.78	892.786	711.128	961.131
ENSMUSG00000001157	Gmcl1	125.5	91.078	1000.36	993.419	1064.05	1061.36	1104.48
ENSMUSG00000001158	Snrnp27	503.824	647.163	302.565	409.098	477.333	598.186	503.268
ENSMUSG00000001166	Oas1c	143.169	133.399	116.646	173.379	16.777	37.668	16.912
ENSMUSG00000001168	Oas1h	0	0	0	0	0	0	0.603
ENSMUSG00000001173	Ocrl	90.761	40.354	73.614	70.519	119.05	64.795	72.8
ENSMUSG00000001175	Calm1	15288.3	26260	17313.5	15494.4	17944.1	22990.1	18861.9
ENSMUSG00000001211	Agpat3	1320.16	1313.68	1431.62	1878.7	1832.56	1297.32	1953.53
ENSMUSG00000001225	Slc26a3	0.253	0.494	0.653	0	3.423	0	0
ENSMUSG00000001227	Sema6b	0.71	1.243	28.449	80.503	33.757	54.479	28.254
ENSMUSG00000001228	Uhrf1	225.672	6557.98	152.539	180.692	330.511	851.02	244.77
ENSMUSG00000001229	Dpp9	1040.97	1310.24	801.698	1048.29	1232.02	1412.74	1412.25
ENSMUSG00000001240	Ramp2	0	0	0	0	0	3.935	0
ENSMUSG00000001247	Lsr	8.204	13.135	101.547	44.859	375.382	197.207	291.96
ENSMUSG00000001248	Gramd1a	3327.01	1999.68	2996.84	3025.45	983.517	1127.18	1130.01
ENSMUSG00000001249	Hpn	1.236	1.136	18.721	2.941	5.546	0	3.618
ENSMUSG00000001260	Gabrg1	1.916	0	0	0	0.354	0	0
ENSMUSG00000001270	Ckb	7.125	85.4	79.371	67.803	285.386	697.12	427.906
ENSMUSG00000001280	Sp1	1284.46	740.373	1193.94	1304.88	1057.52	1190.41	1124.85
ENSMUSG00000001281	Itgb7	3242.22	181.292	10981.8	7724.67	8353.6	5103.77	10096.8
ENSMUSG00000001285	Myg1	427.469	666.295	707.263	834.764	538.943	615.909	573.753
ENSMUSG00000001288	Rarg	0.504	1.457	52.719	24.899	44.286	10.847	21.646
ENSMUSG00000001289	Pfdn5	482.331	596.284	2157.48	2024.32	2991.37	2275.96	2816.11
ENSMUSG00000001300	Efnb2	4.597	6.149	0	3.971	6.098	5.424	3.082
ENSMUSG00000001305	Rrp15	459.986	633.729	384.669	355.752	207.635	282.603	214.341
ENSMUSG00000001313	Rnd2	0.506	0.95	13.852	0	21.814	13.922	8.369
ENSMUSG00000001323	Srr	212.141	292.417	128.531	98.738	253.151	237.385	257.156
ENSMUSG00000001333	Sync	0.776	1.627	3.283	2.297	6.663	5.363	1.228
ENSMUSG00000001334	Fndc5	0.253	1.017	2.698	9.223	1.529	0	3.168
ENSMUSG00000001348	Acp5	2581.12	1080.52	2405.92	3046.29	1411.12	1078.9	1355.2
ENSMUSG00000001349	Cnn1	0.354	2.073	0	0	2.225	0	0.603
ENSMUSG00000001366	Fbxo9	264.55	105.291	743.988	786.785	888.431	954.158	989.851
ENSMUSG00000001376	Vps50	750.483	662.722	358.8	265.332	727.676	755.565	724.066
ENSMUSG00000001380	Hars	1131.91	1862.1	1212.82	859.583	1635.45	1999.62	1764.73
ENSMUSG00000001383	Zmat2	861.051	1150.44	992.889	617.159	481.598	675.914	635.495
ENSMUSG00000001403	Ube2c	3.599	1876.78	144.163	99.055	452.633	1925.73	405.779
ENSMUSG00000001415	Smg5	1402.7	1800.79	857.018	1043.9	931.025	938.324	988.991
ENSMUSG00000001416	Cct3	3522.08	6390.55	2886.6	3872.32	2420.77	3504.99	2426.06
ENSMUSG00000001418	Glmp	1268.53	844.237	1856.55	1664.34	4507.9	5324.12	5377.07
ENSMUSG00000001419	Mef2d	872.552	572.579	1962.75	2602.45	1131.58	1498.18	1420.68
ENSMUSG00000001420	Tmem79	5.364	15.476	2.091	15.29	16.186	18.111	17.833
ENSMUSG00000001424	Snd1	2573.61	3387.85	1882.37	2326.8	10934	11999.5	12053.7
ENSMUSG00000001435	Col18a1	0.506	4.372	0.45	0	13.063	0	4.421
ENSMUSG00000001436	Slc19a1	365.645	310.769	339.083	296.688	431.669	332.95	389.156
ENSMUSG00000001440	Kpnb1	1336.5	3012.06	1608.78	1136.38	1234.12	1378.91	1162.55
ENSMUSG00000001441	Npepps	253.734	295.38	684.818	583.417	912.647	757.551	733.855
ENSMUSG00000001444	Tbx21	20.866	18.927	275.789	239.066	88.658	259.785	60.275
ENSMUSG00000001445	Mrpl10	930.391	1272.6	922.217	830.628	974.546	1118.33	974.669
ENSMUSG00000001467	Cyp51	1606.16	6030.16	806.093	1194.3	994.171	1645.16	1050.43
ENSMUSG00000001472	Tcf25	5403.06	5974.01	5233.77	5080.79	6843.43	6806.58	7661.66
ENSMUSG00000001473	Tubb6	17.313	7.262	187.651	255.564	153.506	541.529	146.265
ENSMUSG00000001482	Def8	331.75	294.11	220.889	267.407	405.939	189.935	256.862
ENSMUSG00000001493	Meox1	0	0.255	0	0	0.354	0	0
ENSMUSG00000001494	Sost	0	0	0	0	0	0	0
ENSMUSG00000001496	Nkx2-1	0	0	0	0	0	0	0
ENSMUSG00000001497	Pax9	0	0.128	0	0.993	2.094	0	1.206
ENSMUSG00000001504	Irx2	0.372	0	0	0	0	0	0
ENSMUSG00000001506	Col1a1	1.92	0.073	6.317	5.549	16.719	6.258	0.625
ENSMUSG00000001507	Itga3	1.139	0.586	3.264	0	59.563	42.945	65.971
ENSMUSG00000001508	Sgca	0	0.383	3.147	0	1.033	1.312	0
ENSMUSG00000001510	Dlx3	0	0	0	0	0	0	0
ENSMUSG00000001517	Foxm1	7.865	682.188	58.511	117.018	297.223	974.851	264.344
ENSMUSG00000001518	Itfg2	567.271	584.869	363.41	418.506	342.084	414.87	400.371
ENSMUSG00000001520	Nrip2	67.862	48.949	79.264	45.393	27.393	63.055	37.334
ENSMUSG00000001521	Tulp3	20.71	56.903	34.03	52.633	73.924	54.6	81.196
ENSMUSG00000001524	Gtf2h4	238.892	406.847	515.617	495.09	336.474	417.267	471.418
ENSMUSG00000001525	Tubb5	1789.85	8873.85	2846.78	2824.4	2834.39	4565.23	2632.52
ENSMUSG00000001542	Ell2	502.085	809.451	522.764	740.553	10422.9	10222.5	11008.7
ENSMUSG00000001552	Jup	39.645	12.447	21.786	52.501	18.594	18.812	28.754
ENSMUSG00000001555	Fkbp10	0	0.073	1.2	0.459	0	0	0.603
ENSMUSG00000001558	Klhl10	1.123	4.467	4.377	21.717	5.042	13.555	8.148
ENSMUSG00000001566	Mnx1	0	0	0	0	0	0	0
ENSMUSG00000001569	Nom1	1192.29	1162.21	1015.16	767.321	897.147	859.308	826.771
ENSMUSG00000001576	Ergic1	394.213	768.772	453.044	601.329	8269.01	9227.13	9647.28
ENSMUSG00000001583	Tnk1	0	0.437	0	0	0	0	0
ENSMUSG00000001588	Acap1	8262.59	2995.2	6166.6	7032.67	1132.12	1494.58	1282.13
ENSMUSG00000001604	Tcea3	18.78	1.034	8.659	13.899	2.037	24.786	4.419
ENSMUSG00000001622	Csn3	0	0	0	0	5.716	6.258	7.477
ENSMUSG00000001627	Ifrd1	549.151	448.117	304.64	436.461	578.506	648.258	664.371
ENSMUSG00000001630	Stk38l	312.226	265.853	330.04	256.974	272.021	212.897	309.779
ENSMUSG00000001632	Brpf1	2350.78	2129.04	1661.9	1736.04	1328.51	1131.41	1274.79
ENSMUSG00000001642	Akr1b3	2297.4	4966.62	3666.34	3707.12	3704.59	4539.72	3746.4
ENSMUSG00000001655	Hoxc13	0	0	0	0.568	3.286	0	0.603
ENSMUSG00000001656	Hoxc11	0	0	0	0	0	0	0
ENSMUSG00000001657	Hoxc8	0	0.128	0.547	0	1.289	0	0
ENSMUSG00000001661	Hoxc6	0	0	0	0	0	0	0.669
ENSMUSG00000001663	Gstt1	0	177.895	33.09	8.935	112.908	265.125	119.626
ENSMUSG00000001665	Gstt3	5.514	225.683	95.734	52.387	296.408	281.622	199.069
ENSMUSG00000001666	Ddt	114.88	506.268	234.279	134.264	301.579	964.002	380.434
ENSMUSG00000001670	Tat	0	0	0	0	0	0	0
ENSMUSG00000001672	Marveld3	0	0	0	0.496	22.419	38.296	24.148
ENSMUSG00000001674	Ddx18	1530.74	1492.17	986.25	1210.34	686.19	801.213	783.466
ENSMUSG00000001687	Ubl3	1923.54	276.654	3525.44	4164.06	3671.41	4443.35	4439.52
ENSMUSG00000001700	Gramd3	2955.45	2487.19	2357.86	2110.85	3076.64	2231.56	3256.81
ENSMUSG00000001707	Eef1e1	441.991	547.151	250.438	352.693	337.831	500.953	306.095
ENSMUSG00000001729	Akt1	102.312	566.819	2985.45	2551.77	2540.02	2253.45	2654.43
ENSMUSG00000001739	Cldn15	1.034	2.385	1.641	3.971	14.672	0	0
ENSMUSG00000001741	Il16	10007.8	6873.5	8092.17	8022.86	7460.91	8214.45	8398.32
ENSMUSG00000001750	Tcirg1	969.821	1304.75	842.131	700.362	1145.09	1128.43	1298.16
ENSMUSG00000001751	Naglu	210	48.223	410.787	565.458	828.784	704.078	796.827
ENSMUSG00000001755	Coasy	605.423	647.384	403.286	469.769	873.776	739.897	964.724
ENSMUSG00000001761	Smo	0.127	0.073	0	0	14.551	0	0.603
ENSMUSG00000001763	Tspan33	0	5.601	57.398	63.09	97.277	35.408	15.336
ENSMUSG00000001767	Crnkl1	1389.83	1374.47	916.094	720.378	955.677	1148.19	902.453
ENSMUSG00000001768	Rin2	3.484	0	1.094	5.532	38.278	20.541	8.703
ENSMUSG00000001773	Folh1	0	0	0.45	0	2.676	0.437	0
ENSMUSG00000001774	Chordc1	1641.97	2564.2	913.371	1261.18	1297.33	1336.84	1159.18
ENSMUSG00000001783	Rtcb	2636.55	3990.6	2778	2882.42	1785.02	1759.64	1850.2
ENSMUSG00000001785	Pwp1	1481.68	1915.02	853.333	960.446	732.656	569.255	676.473
ENSMUSG00000001786	Fbxo7	620.103	947.735	522.639	458.885	649.97	579.76	652.239
ENSMUSG00000001794	Capns1	652.254	1123.29	1121.85	930.734	1390.59	1440.38	1459.95
ENSMUSG00000001802	Lrp3	0	0	0	0.459	0	0	0
ENSMUSG00000001804	Dsg4	0.506	0	0	0.993	0.354	6.791	0
ENSMUSG00000001815	Evx2	0	0.121	0.547	2.297	4.102	0	0.625
ENSMUSG00000001819	Hoxd13	0	0	0	0	0	0	0
ENSMUSG00000001823	Hoxd12	0	0	7.181	0	0	0	0
ENSMUSG00000001827	Folr1	0.101	0	0.653	0	0.354	0	0
ENSMUSG00000001829	Clpb	354.08	478.465	309.336	421.599	1734.89	1525.92	1902.37
ENSMUSG00000001833	2007-09-01	5979.73	8864.13	2564.63	2575.39	5441.94	4789.41	5650.39
ENSMUSG00000001844	Zdhhc4	697.916	604.495	760.439	655.519	506.758	403.9	514.628
ENSMUSG00000001847	Rac1	182.775	181.542	3869.34	4329.24	5607.9	5456.14	5567.1
ENSMUSG00000001855	Nup214	2621.36	2917.19	1167.82	1095.44	796.51	657.317	861.771
ENSMUSG00000001864	Aif1l	0.237	184.978	0	0	4.176	22.617	3.792
ENSMUSG00000001865	Cpa3	0.127	0	16.96	16.192	36.377	0	1.228
ENSMUSG00000001870	Ltbp1	7.399	13.708	9.848	0.568	70.336	1.564	30.307
ENSMUSG00000001891	Ugp2	1521.86	1549.74	981.693	886.261	1191	977.412	1004.99
ENSMUSG00000001901	Kcnh6	49.287	105.411	57.577	89.516	6.127	18.997	28.524
ENSMUSG00000001909	Trmt1	751.195	695.627	1075.18	1029.99	614.947	689.913	742.366
ENSMUSG00000001910	Nacc1	100.237	129.983	302.187	357.798	484.976	499.235	424.237
ENSMUSG00000001911	Nfix	17.601	3.337	38.369	30.747	45.234	35.743	23.679
ENSMUSG00000001918	Slc1a5	1124.87	832.815	10161.8	10149.9	7681.98	8667.8	8271.55
ENSMUSG00000001924	Uba1	5853.92	6333.11	3482.97	3543.26	5634.35	6104.32	5907.64
ENSMUSG00000001930	Vwf	7.597	5.053	34.025	47.642	96.512	0.437	18.887
ENSMUSG00000001942	Siae	366.979	335.031	233.026	395.124	829.611	458.624	796.753
ENSMUSG00000001943	Vsig2	0	0	0	0	0	0	0
ENSMUSG00000001946	Esam	0.977	0	8.206	17.879	17.514	0.437	4.824
ENSMUSG00000001948	Spa17	4.642	13.436	0	0.459	5.18	2.391	1.897
ENSMUSG00000001962	Fam50a	741.837	797.888	1059.28	857.418	534.002	626.782	601.679
ENSMUSG00000001964	Emd	411.651	600.44	466.904	369.798	289.229	404.133	348.885
ENSMUSG00000001983	Taco1	99.305	117.396	116.946	111.854	114.936	139.322	101.956
ENSMUSG00000001985	Grik3	0	0	0	0	0.354	0	0
ENSMUSG00000001986	Gria3	0.227	1.391	2.638	19.485	39.719	0	0
ENSMUSG00000001988	Npas1	1.214	0.421	7.975	2.626	3.851	4.135	4.487
ENSMUSG00000001995	Sipa1l2	63.932	47.875	281.29	446.408	36.009	30.05	32.435
ENSMUSG00000001998	Ap4e1	724.76	706.46	258.633	225.428	256.46	342.748	283.593
ENSMUSG00000001999	Blvra	304.282	512.853	532.824	330.198	580.628	559.413	552.189
ENSMUSG00000002006	Pdzd4	5.788	4.86	4.924	1.596	7.377	3.314	1.339
ENSMUSG00000002007	Srpk3	4059.05	4394.51	3096.51	2627.45	90.615	255.367	60.808
ENSMUSG00000002010	Idh3g	2585.84	3539.47	1854.45	1703.87	1773.83	2466.1	1927.88
ENSMUSG00000002012	Pnck	0	0.586	30.775	6.89	21.536	3.062	10.758
ENSMUSG00000002014	Ssr4	666.862	643.035	904.554	909.496	11797	13585.9	11884.5
ENSMUSG00000002015	Bcap31	2603.37	2721.89	2698.1	2487.43	3527.01	3548.16	3643.26
ENSMUSG00000002017	Fam98a	681.569	1352.2	488.422	384.513	1468.46	1361.93	1365.31
ENSMUSG00000002020	Ltbp2	0	1.821	0	1.489	7.371	1.312	0
ENSMUSG00000002028	Kmt2a	1462.36	2055.54	6038.61	4532.06	1588.94	1439.05	1196.19
ENSMUSG00000002031	Ift46	265.276	257.672	279.268	265.036	556.761	564.685	555.226
ENSMUSG00000002032	Tmem25	2.099	3.834	24.727	0	0.679	0	0
ENSMUSG00000002033	Cd3g	1.013	20.37	431.18	256.622	66.622	46.193	98.785
ENSMUSG00000002043	Trappc6a	284.85	353.65	488.185	418.619	277.1	397.349	331.601
ENSMUSG00000002052	Supt6	1803.43	1482.23	1604.49	1011.73	1324.06	1083.18	1159.15
ENSMUSG00000002055	Spag5	15.879	2045.47	7.112	33.504	136.402	363.8	77.614
ENSMUSG00000002057	Foxn1	0	0	0	3.438	1.358	0	1.206
ENSMUSG00000002058	Unc119	183.63	115.038	888.694	1010.67	455.638	411.777	382.722
ENSMUSG00000002059	Rab34	0.403	0.51	7.659	1.986	3.229	6.743	2.455
ENSMUSG00000002064	Sdf2	654.141	502.66	761.174	842.817	2055.59	2104.14	2120.46
ENSMUSG00000002068	Ccne1	24.771	98.17	279.268	274.403	984.162	1857.88	1151.49
ENSMUSG00000002076	Hsf2bp	0.101	2.775	0	0	2.037	0	1.272
ENSMUSG00000002083	Bbc3	3.373	49.294	218.853	196.591	256.842	182.555	282.302
ENSMUSG00000002100	Mybpc3	2.662	9.879	24.887	4.219	1.712	0	1.294
ENSMUSG00000002102	Psmc3	1892.86	3704.03	1484.56	1499.2	2728.49	3544.46	3213.17
ENSMUSG00000002103	Acp2	177.282	60.337	256.801	110.672	220.63	195.436	311.035
ENSMUSG00000002104	Rapsn	0.403	0.364	0	2.841	1.033	0	1.919
ENSMUSG00000002105	Slc39a13	212.102	89.855	314.076	348.25	665.119	841.312	725.788
ENSMUSG00000002107	Celf2	4361.85	4025.74	3441.21	2848.28	2298.7	2025.85	1947.97
ENSMUSG00000002108	Nr1h3	9.191	4.613	39.39	47.087	28.145	79.228	26.625
ENSMUSG00000002109	Ddb2	836.213	765.096	563.032	531.407	219.169	254.274	228.548
ENSMUSG00000002111	Spi1	1109.81	1234.86	1428.05	1348.72	606.439	656.293	611.303
ENSMUSG00000002129	Sf3a1	2149.37	4141.18	2374.02	2272.89	1568.63	1767.17	1578.82
ENSMUSG00000002147	Stat6	6908.46	3538.08	4892.76	4554.63	2028.57	1728.44	1940.19
ENSMUSG00000002190	Clgn	0	3.442	0	0	7.258	79.875	27.112
ENSMUSG00000002204	Napsa	7323.88	3886.48	5500.31	6083.32	2057.41	2127.85	1973.17
ENSMUSG00000002205	Vrk3	1227.02	1401.55	1198.28	968.378	1048.22	1296.02	1147.14
ENSMUSG00000002210	Smg9	685.912	827.968	653.747	628.743	193.477	203.568	173.478
ENSMUSG00000002221	Paxip1	106.748	257.459	776.524	777.424	987.164	928.612	930.546
ENSMUSG00000002222	Rmnd5a	272.804	193.34	445.24	525.583	1086.13	1018.28	1005.87
ENSMUSG00000002227	Mov10	358.562	316.447	604.721	465.473	190.026	198.697	266.453
ENSMUSG00000002228	Ppm1j	1.349	1.676	77.123	40.012	9.294	10.028	0
ENSMUSG00000002233	Rhoc	0.202	1.599	5.149	6.142	6.737	4.08	5.045
ENSMUSG00000002240	Prr27	0.504	0	0	5.495	0.354	0	0
ENSMUSG00000002249	Tead3	0.38	0.243	0	0	4.074	0	3.884
ENSMUSG00000002250	Ppard	23.103	9.723	34.153	21.595	31.046	27.103	18.614
ENSMUSG00000002257	Def6	1587.9	1060.06	1429.41	1226.98	656.522	994.934	794.434
ENSMUSG00000002265	Peg3	0	0.51	0	0.459	0	1.312	4.372
ENSMUSG00000002266	Zim1	0.101	0	0	0	7.074	0	0
ENSMUSG00000002274	Metrn	18.553	42.522	77.178	92.945	348.423	365.944	383.836
ENSMUSG00000002279	Lmf1	259.052	161.159	227.851	335.862	1524.91	1332.16	1622.32
ENSMUSG00000002280	Narfl	676.09	818.15	683.094	440.684	532.062	641.345	652.785
ENSMUSG00000002289	Angptl4	4.101	158.627	5.471	28.11	23.939	37.482	12.921
ENSMUSG00000002297	Dbf4	150.819	1056	308.293	214.447	385.142	631.171	416.238
ENSMUSG00000002307	Daxx	1320.53	1638.84	1196	861.957	1041.38	1029.18	1144.56
ENSMUSG00000002308	Cd320	71.826	68.592	112.629	67.049	237.075	227.917	279.115
ENSMUSG00000002319	Ipo4	708.903	658.988	616.112	804.457	1197.14	751.356	1126.29
ENSMUSG00000002320	Tm9sf1	1348.84	1799.2	1039.38	1049.92	3229.68	4470.99	3437.37
ENSMUSG00000002324	Rec8	2.136	11.59	7.411	68.761	34.097	22.54	28.188
ENSMUSG00000002325	Irf9	3285.23	880.475	1540.8	1917.29	1055.92	1132.88	1388.18
ENSMUSG00000002326	Gmpr2	424.28	689.251	245.574	317.626	285.888	406.861	311.865
ENSMUSG00000002329	Mdp1	1024.16	887.02	1108.04	1076.56	558.462	708.066	567.766
ENSMUSG00000002332	Dhrs1	327.286	745.072	398.037	366.802	1027.52	1514.37	1180.91
ENSMUSG00000002341	Ncan	0.905	18.028	2.735	0.496	29.423	3.314	3.706
ENSMUSG00000002342	Tmem161a	493.223	749.94	489.441	367.424	493.221	519.086	512.814
ENSMUSG00000002343	Armc6	160.163	232.601	180.479	142.104	192.194	229.135	185.687
ENSMUSG00000002345	Borcs8	139.653	345.967	253.582	224.185	354.889	425.873	354.369
ENSMUSG00000002346	Slc25a42	81.306	88.088	115.47	48.289	87.69	82.266	98.88
ENSMUSG00000002365	Snx9	919.518	387.434	1737.73	1625.82	1244.84	1761.08	1211.01
ENSMUSG00000002372	Ranbp3	1463.48	2111.67	1609.28	1325.28	2292.49	2523.26	2389.41
ENSMUSG00000002379	Ndufa11	293.094	546.601	404.921	384.218	657.979	879.275	668.718
ENSMUSG00000002384	Bmp8b	0.253	0	0	0.568	0.354	3.722	0.625
ENSMUSG00000002393	Nr2f6	1.352	2.577	111.29	215.224	1185.63	442.931	1102.47
ENSMUSG00000002395	Use1	605.852	462.205	1263.87	1328.27	985.383	907.703	990.413
ENSMUSG00000002396	Ocel1	75.149	33.735	191.16	299.114	347.604	245.819	433.796
ENSMUSG00000002409	Dyrk1b	68.23	60.277	184.693	156.311	143.325	136.106	153.275
ENSMUSG00000002413	Braf	696.35	579.255	709.521	769.714	1168.38	793.637	1097.8
ENSMUSG00000002416	Ndufb2	301.401	322.024	252.835	272.132	384.5	481.598	435.109
ENSMUSG00000002428	Hltf	2408.97	1982.45	1280.3	1294.63	930.366	1052.62	858.916
ENSMUSG00000002455	Prpf6	2501.83	2060.28	1997.6	1523.42	1837.81	2041.01	2096.08
ENSMUSG00000002458	Rgs19	2817.86	2482.42	2478.24	2398.44	999.382	1088.63	995.408
ENSMUSG00000002459	Rgs20	0	1.132	0.547	0.496	0.468	0	0
ENSMUSG00000002475	Abhd3	0	0	0	2.976	8.568	8.246	3.837
ENSMUSG00000002477	Snrpd1	242.75	1034.26	315.738	361.338	307.232	545.01	280.505
ENSMUSG00000002486	Tchp	240.803	196.449	206.453	205.438	217.199	277.396	273.563
ENSMUSG00000002489	Tiam1	4.767	9.081	2.735	15.727	8.192	0.437	3.037
ENSMUSG00000002496	Tsc2	1617.15	1698.11	1119.76	1071.17	1449.45	1083.62	1356.05
ENSMUSG00000002500	Rpl3l	0	0	0.547	0	1.358	0	0
ENSMUSG00000002504	Slc9a3r2	0.101	0	30.637	8.142	73.565	35.107	77.109
ENSMUSG00000002524	Puf60	4300.34	5287.16	4242.86	4581.88	3670.85	3915.64	3865.52
ENSMUSG00000002546	Golga2	895.778	561.617	755.756	1058.07	1868.79	1786.42	1864.95
ENSMUSG00000002550	Uck1	1109.7	1514.68	941.417	945.216	483.368	751.902	515.692
ENSMUSG00000002565	Scin	0.504	1.659	2.345	21.625	5.461	0	0
ENSMUSG00000002578	Ikzf4	6.345	8.468	0	17.59	5.659	6.791	0
ENSMUSG00000002580	Mien1	496.007	437.571	687.934	605.79	730.09	915.667	750.231
ENSMUSG00000002588	Pon1	0	0	8.049	0.496	4.952	1.852	4.395
ENSMUSG00000002602	Axl	75.684	30.624	269.311	253.728	244.371	180.786	265.532
ENSMUSG00000002603	Tgfb1	1739.41	828.211	1484.51	1429.88	636.303	364.575	506.811
ENSMUSG00000002608	Ccdc97	1200.17	1132.97	1031.09	1192.84	859.433	795.154	806.754
ENSMUSG00000002617	Zfp40	197.756	292.972	240.027	129.054	109.356	156.744	155.198
ENSMUSG00000002625	Akap8l	1771.67	1216.76	2423.99	2042.75	863.475	954.721	1008.98
ENSMUSG00000002633	Shh	0	0	0	0	0	0	0
ENSMUSG00000002635	Pdcd2l	414.446	425.745	258.028	378.828	353.29	386.813	393.305
ENSMUSG00000002658	Gtf2f1	1059.16	1692.95	1101.37	1068.01	711.205	847.351	814.205
ENSMUSG00000002660	Clpp	378.456	318.044	501.039	374.004	725.537	762.596	693.612
ENSMUSG00000002661	Alkbh7	129.504	101.031	85.377	104.018	134.543	146.17	118.48
ENSMUSG00000002664	Pspn	1.326	1.879	2.735	0	0	0	2.543
ENSMUSG00000002668	Dennd1c	1817.92	1439.04	2617.8	2361.22	557.108	434.105	598.262
ENSMUSG00000002679	Med6	180.255	231.561	170.968	182.901	198.491	187.083	194.979
ENSMUSG00000002688	Prkd1	0	0	0	0	0.468	0	0
ENSMUSG00000002699	Lcp2	27.029	2112.98	1783.73	836.709	283.747	253.707	298.681
ENSMUSG00000002718	Cse1l	3844.77	7021.32	1655.95	1901.6	1926.11	1912.23	1726.14
ENSMUSG00000002728	Naa20	613.531	875.346	493.705	537.419	512.073	446.423	571.153
ENSMUSG00000002731	Prkra	47.125	9.424	10.963	29.559	89.199	44.436	79.864
ENSMUSG00000002732	Fkbp7	30.007	14.52	11.705	26.373	16.818	28.103	18.5
ENSMUSG00000002733	Plekha3	73.458	61.904	347.793	527.496	408.665	319.815	403.822
ENSMUSG00000002741	Ykt6	892.77	1503.43	750.465	721.202	1010.52	1237.96	1092.29
ENSMUSG00000002748	Baz1b	544.54	872.33	2174.82	1681.34	1541.55	1610.67	1313.73
ENSMUSG00000002763	Pex6	58.253	47.837	710.018	1023.97	717.718	570.656	817.099
ENSMUSG00000002767	Mrpl2	349.796	466.535	409.137	341.442	367.593	363.359	398.143
ENSMUSG00000002768	Mea1	464.993	644.422	561.939	635.262	593.596	586.466	589.651
ENSMUSG00000002769	Gnmt	3.126	3.035	8.494	4.115	7.81	3.833	8.099
ENSMUSG00000002771	Grin2d	0	0.243	22.044	3.324	29.637	14.35	21.49
ENSMUSG00000002778	Kdelr1	440.103	451.208	474.567	386.556	2838.59	3992.93	3416.75
ENSMUSG00000002781	Tmem143	80.426	76.67	30.544	72.822	45.627	28.318	57.701
ENSMUSG00000002797	Ggct	537.441	283.952	250.015	262.989	77.425	64.494	84.293
ENSMUSG00000002799	Jag2	7.085	5.866	24.988	23.313	4.188	11.112	10.891
ENSMUSG00000002803	Btbd6	19.116	13.818	388.968	358.789	128.076	128.787	166.854
ENSMUSG00000002804	Nudt14	117.903	175.54	221.591	153.606	169.941	134.564	173.382
ENSMUSG00000002808	Epdr1	0.237	0	13.033	20.091	3.879	0.485	3.281
ENSMUSG00000002812	Flii	4061.14	4422.27	2861.8	2975.35	2228.12	2064.52	2310.7
ENSMUSG00000002814	Top3a	703.689	690.057	480.312	446.021	414.676	451.106	452.095
ENSMUSG00000002820	Atg4d	821.32	642.424	745.712	634.408	1030.8	1221.16	1178.62
ENSMUSG00000002825	Qtrt1	146.651	211.25	265.138	290.221	355.937	253.285	386.767
ENSMUSG00000002831	Plin4	0	0	0	0	0.354	0	0
ENSMUSG00000002833	Hdgfrp2	1222.98	1801.1	859.318	1007.68	1031.75	1035.75	1113.3
ENSMUSG00000002835	Chaf1a	11.872	130.198	5.92	58.602	180.155	529.721	124.034
ENSMUSG00000002844	Adprh	1356.45	2405.26	1463.17	1360.53	1107.75	900.177	972.392
ENSMUSG00000002845	Tmem39a	465.413	444.398	205.631	246.898	2054.79	2777.28	2308.53
ENSMUSG00000002846	Timmdc1	33.221	59.08	45.255	62.707	118.432	177.473	205.658
ENSMUSG00000002847	Pla1a	0.961	5.257	2.188	1.489	14.705	12.583	9.133
ENSMUSG00000002870	Mcm2	1451.69	10379.2	770.571	1001.1	1133.97	2193.34	1175.39
ENSMUSG00000002871	Tpra1	625.816	600.136	625.172	516.918	542.594	480.894	602.429
ENSMUSG00000002881	Nab1	221.042	192.941	848.497	1306.85	1967.49	1586.42	2078.8
ENSMUSG00000002885	Adgre5	9472.61	428.069	5690.71	7627.24	4406.41	3924.35	4967.93
ENSMUSG00000002897	Il17ra	1560.68	974.292	3901.95	3399.19	1943.11	2541.96	2323.78
ENSMUSG00000002900	Lamb1	0.262	0.121	7.464	6.379	3.155	0	3.103
ENSMUSG00000002908	Kcnn1	0.227	1.021	20.91	2.482	3.395	0.485	1.942
ENSMUSG00000002910	Arrdc2	25.761	19.852	162.691	269.919	49.836	99.826	76.993
ENSMUSG00000002930	Ppp1r17	0	0	0	0	2.476	0	0
ENSMUSG00000002944	Cd36	848.835	292.475	683.552	1301.19	308.575	1995.55	710.489
ENSMUSG00000002948	Map2k7	1631.08	1251.89	884	749.112	936.441	771.354	895.978
ENSMUSG00000002949	Timm44	790.89	861.53	1227.3	998.863	800.882	970.208	893.063
ENSMUSG00000002957	Ap2a2	566.667	363.368	674.684	739.58	1896.57	1740.33	2227.11
ENSMUSG00000002963	Pnkp	1112.05	1112.88	1020.49	845.52	494.889	480.152	488.79
ENSMUSG00000002968	Med25	471.046	495.959	1129	953.135	1174.51	1375.27	1382.26
ENSMUSG00000002980	Bcam	0	0.893	0.653	3.675	37.402	10.776	38.247
ENSMUSG00000002981	Clptm1	2802.82	3269.9	2239.39	2336.09	3867.43	4305.22	4450.79
ENSMUSG00000002983	Relb	376.137	168.425	1117.16	1434.6	1253.94	663.833	1217.83
ENSMUSG00000002984	Tomm40	143.707	127.033	889.215	733.745	767.497	925.698	754.484
ENSMUSG00000002985	Apoe	1316.44	3026.87	10381.6	13514.9	628.702	9663.52	2011
ENSMUSG00000002992	Apoc2	0.127	20.421	12.486	0	1.74	8.466	2.412
ENSMUSG00000002996	Hbp1	3408.18	1113.37	1997.84	2192.76	6442.43	4971.87	6903.91
ENSMUSG00000002997	Prkar2b	4.23	1.403	44.46	271.064	354.789	151.226	262.002
ENSMUSG00000003031	Cdkn1b	252.076	20.096	313.467	441.861	119.783	146.891	117.605
ENSMUSG00000003032	Klf4	11.195	0.682	16.523	20.819	14.667	1.798	14.238
ENSMUSG00000003033	Ap1m1	4064.81	4732.39	3535.74	3259.15	960.576	1367.17	1060.95
ENSMUSG00000003037	Rab8a	4586.6	4491.05	3408.73	3129.88	3082.43	3876.67	3632.94
ENSMUSG00000003038	Hmgn2	4462.1	30173.7	2052.51	2237.12	1797.58	4617.45	1340.92
ENSMUSG00000003039	Fam32a	2566.68	1672.02	1865.69	1731.94	1311.21	1355.89	1270.29
ENSMUSG00000003051	Elf3	0	0	0	0	0	0	0
ENSMUSG00000003053	Cyp2c29	0	0.121	0	0	0	0.485	0
ENSMUSG00000003062	Stard3nl	405.946	613.805	394.615	495.369	1034.52	934.411	985.647
ENSMUSG00000003068	Stk11	103.199	176.204	1070.6	688.448	381.755	677.837	470.378
ENSMUSG00000003070	Efna2	0	1.366	0	1.378	10.56	3.908	1.809
ENSMUSG00000003072	Atp5d	1355.91	1958.38	1881.64	1887.02	2436.98	2912.64	2567.07
ENSMUSG00000003099	Ppp5c	1505.43	1995.13	1816.09	1558.77	663.909	841.947	701.008
ENSMUSG00000003119	Cdk12	747.858	511.194	787.909	829.304	463.596	433.335	367.591
ENSMUSG00000003123	Lipe	618.271	400.27	380.069	289.73	285.077	301.338	302.341
ENSMUSG00000003131	Pafah1b2	1936.65	2257.49	1138.13	988.297	1574.19	1449.13	1436.86
ENSMUSG00000003134	Tbc1d8	16.472	9.457	55.439	40.091	76.8	50.174	49.138
ENSMUSG00000003135	Cnot11	34.425	36.928	446.815	376.564	677.597	727.402	779.999
ENSMUSG00000003153	Slc2a3	1230.12	395.256	1512.57	806.127	320.368	254.611	182.442
ENSMUSG00000003154	Foxj2	334.127	130.506	1058.17	1341.4	1052.98	665.674	1022.32
ENSMUSG00000003161	Sri	3702.92	2886.43	3660.73	3686.87	2278.42	1860.2	2464.8
ENSMUSG00000003166	Dgcr2	1918.19	1583.03	863.784	786.677	1237.3	1170.78	1417.32
ENSMUSG00000003184	Irf3	1343.29	1432.06	1825.19	1609	973.448	884.747	1090.12
ENSMUSG00000003190	Bcl2l12	329.555	370.065	376.391	315.721	85.332	116.67	86.691
ENSMUSG00000003198	Zfp959	762.883	486.295	324.081	416.469	439.885	442.796	410.677
ENSMUSG00000003199	Mpnd	528.886	275.15	1557.54	1399.08	1187.64	1030.18	1230.36
ENSMUSG00000003200	Sh3gl1	1515.77	1795.85	1754.81	1603.06	793.748	1036.21	1092.29
ENSMUSG00000003206	Ebi3	152.11	129.732	564.259	625.283	726.669	552.854	826.426
ENSMUSG00000003208	Ccdc94	241.078	309.878	302.453	238.652	155.423	151.051	134.91
ENSMUSG00000003226	Ranbp2	5978.95	4920.88	1626.04	1678.56	2600.93	3071	2353.41
ENSMUSG00000003227	Edar	0	0.255	9.793	2.978	1.061	0	0
ENSMUSG00000003228	Grk5	21.306	8.113	197.648	164.651	214.052	108.224	135.109
ENSMUSG00000003233	Dvl3	32.162	30.574	248.081	202.592	376.806	317.772	411.248
ENSMUSG00000003234	Abcf3	1596.45	1028.59	906.646	1046.8	1985.98	1928.55	2166
ENSMUSG00000003235	Eif2b5	288.213	275.015	1173.18	1239.48	1827.46	1871.96	1936.23
ENSMUSG00000003269	Cyth2	242.341	200.83	771.994	621.93	678.941	582.174	808.039
ENSMUSG00000003271	Sult2b1	10.978	7.528	13.236	15.247	14.479	7.94	21.713
ENSMUSG00000003273	Car11	0	0.341	15.692	3.544	27.344	1.516	17.724
ENSMUSG00000003279	Dlgap1	6.576	3.54	8.215	32.935	39.156	1.312	10.849
ENSMUSG00000003282	Plag1	5.447	5.26	0	1.378	4.986	3.776	3.037
ENSMUSG00000003283	Hck	1637.04	47.175	691.887	2198.23	77.204	218.931	62.726
ENSMUSG00000003299	Mrpl4	801.457	1567.51	879.552	974.281	1029.92	1180.57	1082.16
ENSMUSG00000003308	Keap1	1041.67	875.195	1131.93	1229.79	1990.12	2361.14	2117.6
ENSMUSG00000003309	Ap1m2	82.928	41.753	145.96	190.864	7.713	17.535	30.162
ENSMUSG00000003316	Glg1	1033.03	442.075	2563.51	2656.52	5128.82	4405.11	4873.21
ENSMUSG00000003341	Atp8b3	0.136	4.564	5.223	2.273	1.033	0	0
ENSMUSG00000003344	Btbd2	31.967	37.806	338.043	447.738	309.877	174.693	342.353
ENSMUSG00000003345	Csnk1g2	119.608	118.545	2453.51	2365.31	2542.02	1939.88	2698.39
ENSMUSG00000003346	Abhd17a	266.144	146.031	1695.73	1924.8	1546.49	1536.55	1552.58
ENSMUSG00000003348	Mob3a	4873.52	3560.54	4047.62	4184.15	1587.83	1141.62	1174.1
ENSMUSG00000003352	Cacnb3	0	1.264	5.876	3.215	7.347	9.318	12.567
ENSMUSG00000003354	Ccdc65	0	0	1.102	0	0.354	0	0
ENSMUSG00000003355	Fkbp11	42.585	2.542	48.649	86.226	1934	3939.97	2742.83
ENSMUSG00000003360	Ddx23	109.928	78.896	273.191	271.643	187.384	240.275	162.604
ENSMUSG00000003363	Pld3	1240.86	531.044	1613.83	1502.82	6806.93	5013.44	7093.79
ENSMUSG00000003378	Grik5	0.136	1.259	64.2	14.698	9.791	9.604	15.953
ENSMUSG00000003379	Cd79a	41281.6	22340.9	27535.8	31610.7	13770.6	12811	13996.2
ENSMUSG00000003380	Rabac1	1269.19	356.343	1484.66	1622.5	5138.26	4105.34	5847.35
ENSMUSG00000003382	Etv3	2146.96	572.059	747.056	1240.64	1024.84	1171.8	1238.06
ENSMUSG00000003402	Prkcsh	537.172	1085.97	934.32	832.86	2287.46	3431.33	2881.32
ENSMUSG00000003410	Elavl3	1.109	1.004	0	2.554	3.92	0	0
ENSMUSG00000003411	Rab3b	1.877	0.121	9.441	12.567	87.552	28.973	113.524
ENSMUSG00000003418	St8sia6	227.162	129.03	1387.02	1446.74	5834.92	3583.97	5759.99
ENSMUSG00000003420	Fcgrt	538.511	23.292	675.92	431.901	18.605	66.167	41.483
ENSMUSG00000003421	Nosip	1060.93	1152.78	1155.83	1111.01	652.275	832.473	623.826
ENSMUSG00000003423	Pih1d1	387.581	695.395	342.288	394.174	505.497	567.512	525.898
ENSMUSG00000003429	Rps11	2626.06	3581.72	9197.61	9223.73	7522.69	9412.14	7202.36
ENSMUSG00000003435	Supt5	5167.69	5132.77	3646.58	4011.32	4730.44	4960.49	4779.16
ENSMUSG00000003436	Dll3	0	0	0	0.459	21.753	25.94	11.515
ENSMUSG00000003437	Paf1	1325.48	1361.01	1479.27	1326.15	1071.81	1151.14	1145.59
ENSMUSG00000003438	Timm50	511.576	948.869	747.38	670.328	701.619	958.418	676.215
ENSMUSG00000003444	Med29	169.616	236.927	152.593	199.787	384.174	438.966	423.603
ENSMUSG00000003452	Bicd1	65.717	30.715	67.203	78.838	205.227	169.21	190.396
ENSMUSG00000003458	Ncstn	3043.67	2261.8	2394.32	2061.12	3643.78	3151.72	3544.8
ENSMUSG00000003464	Pex19	1003.86	978.46	616.273	646.454	721.584	629.999	700.087
ENSMUSG00000003469	Phyhip	0.372	0.255	0	0	2.773	0	0
ENSMUSG00000003476	Crhr2	0.202	0	0	0	6.206	0	0
ENSMUSG00000003477	Inmt	0	0	0	0	0	0	0
ENSMUSG00000003484	Cyp4f18	3849.06	1305.55	3852.63	6131.01	1602.47	1634.18	2221.25
ENSMUSG00000003500	Impdh1	385.796	196.029	424.367	209.283	1465.42	1852.72	1501.27
ENSMUSG00000003505	Psg18	0	0	0	0	0	0	0
ENSMUSG00000003518	Dusp3	161.454	42.471	106.709	93.584	284.719	163.05	207.93
ENSMUSG00000003526	Prodh	18.181	14.334	12.036	17.188	93.715	92.853	108.917
ENSMUSG00000003527	Dgcr14	932.287	778.264	879.081	676.311	569.757	536.998	557.734
ENSMUSG00000003528	Slc25a1	245.58	233.932	392.096	520.635	936.201	757.736	995.103
ENSMUSG00000003531	Dgcr6	81.308	136.896	64.71	124.763	531.466	537.571	536.848
ENSMUSG00000003534	Ddr1	0	0.22	10.942	6.107	11.685	2.625	26.574
ENSMUSG00000003541	Ier3	0.877	5.837	3.732	8.726	20.914	25.335	35.59
ENSMUSG00000003545	Fosb	26.55	3.892	22.829	23.358	27.854	97.754	99.488
ENSMUSG00000003546	Klc4	383.67	177.121	335.865	217.094	173.878	156.015	226.112
ENSMUSG00000003549	Ercc1	310.455	387.64	360.822	398.773	284.578	421.425	366.92
ENSMUSG00000003555	Cyp17a1	0.202	0	0	0	0	0	0
ENSMUSG00000003559	As3mt	380.368	598.457	696.79	821.486	774.431	784.981	765.799
ENSMUSG00000003573	Homer3	32.272	7.507	38.307	22.776	26.243	28.969	26.666
ENSMUSG00000003575	Crtc1	436.17	330.19	351.821	366.751	224.197	159.313	245.428
ENSMUSG00000003581	Rnf215	216.861	91.372	363.547	518.675	344.358	313.089	389.425
ENSMUSG00000003585	Sec14l2	2.037	1.846	2.735	1.136	23.664	9.06	15.262
ENSMUSG00000003604	Aven	12.824	10.171	394.434	404.28	439.582	437.496	539.042
ENSMUSG00000003617	Cp	7.605	5.818	18.81	31.437	24.916	1.079	6.872
ENSMUSG00000003623	Crot	1046.7	1053.63	979.993	753.317	1456.53	1137.71	1317.92
ENSMUSG00000003644	Rps6ka1	1823.76	2622.7	2127.19	2740.48	3611.29	3664.43	4137.44
ENSMUSG00000003657	Calb2	0	0	0	0	1.061	0	0
ENSMUSG00000003660	Snrnp200	7030.1	6188.29	3648.92	3158.8	2021.41	1921.66	1871.59
ENSMUSG00000003662	Ciao1	705.688	720.558	287.881	413.872	671.89	806.736	696.046
ENSMUSG00000003665	Has1	0	0	0	0	0	0	0.625
ENSMUSG00000003680	Taf6l	519.955	642.366	652.585	545.41	762.471	764.592	793.324
ENSMUSG00000003721	Insig2	762.382	704.912	433.828	633.165	932.034	1008.81	875.502
ENSMUSG00000003731	Kpna6	673.108	781.739	389.429	360.561	450.283	599.877	503.417
ENSMUSG00000003746	Man1a	3367.76	515.456	7382.4	9732.1	25092.1	23920.9	23308.8
ENSMUSG00000003752	Itpkc	83.489	37.333	115.868	183.027	180.487	111.17	181.342
ENSMUSG00000003762	Coq8b	351.648	366.269	204.877	216.911	208.702	202.088	205.34
ENSMUSG00000003778	Brd8	3579.61	6599.38	2848.83	2784.88	1969.71	2425.16	1984
ENSMUSG00000003779	Kif20a	53.007	4569.82	191.989	116.674	288.366	1257.06	298.993
ENSMUSG00000003808	Farsa	1029.52	1341.1	1433.19	1469.08	1350.55	1677.52	1506.31
ENSMUSG00000003809	Gcdh	342.916	350.384	230.022	372.396	544.794	616.931	610.717
ENSMUSG00000003810	Mast2	75.193	137.293	309.893	321.032	397.132	314.838	403.545
ENSMUSG00000003812	Dnase2a	431.289	200.488	313.625	429.227	305.646	327.597	337.733
ENSMUSG00000003813	Rad23a	1842.21	2259.03	1587.8	1467.46	1588.67	1369.45	1796.9
ENSMUSG00000003814	Calr	10351.3	8661.14	3073.34	3347.79	19245.3	32391.5	22870.5
ENSMUSG00000003824	Syce2	48.208	228.496	29.944	30.439	48.586	39.276	22.005
ENSMUSG00000003847	Nfat5	754.749	309.955	639.614	605.779	296.01	305.282	272.126
ENSMUSG00000003848	Nob1	672.219	800.64	748.692	698.312	580.688	615.637	589.316
ENSMUSG00000003849	Nqo1	0	2.381	0.653	0	19.066	6.909	19.713
ENSMUSG00000003863	Ppfia3	0.732	2.534	18.433	2.841	11.534	2.187	4.35
ENSMUSG00000003865	Gys1	518.637	501.284	295.947	455.9	244.99	220.959	299.833
ENSMUSG00000003868	Ruvbl2	739.417	1833.82	1094.05	864.689	706.221	873.351	705.486
ENSMUSG00000003872	Lin7b	1.669	0.293	6.005	3.409	5.14	4.427	11.067
ENSMUSG00000003873	Bax	849.891	1159.05	1856.37	1891.74	1143.71	1048.84	1294.83
ENSMUSG00000003882	Il7r	2.309	16.43	263.209	127.059	57.819	96.792	198.057
ENSMUSG00000003923	Tfam	2036.72	1677.73	1089.5	1071.73	811.409	866.135	765.177
ENSMUSG00000003929	Zfp81	255.193	122.224	122.695	97.841	51.919	87.425	51.534
ENSMUSG00000003934	Efnb3	2.578	3.846	0	6.274	11.284	4.318	5.155
ENSMUSG00000003948	Mmd	139.022	75.784	108.922	177.288	210.497	186.778	188.084
ENSMUSG00000003949	Hlf	0	0.128	1.094	0	8.941	1.455	0
ENSMUSG00000003955	Fam162a	174.7	241.352	261.429	256.102	285.171	255.16	266.042
ENSMUSG00000003970	Rpl8	2583.38	3062.62	9013.99	10029.6	9118.02	9870.79	9693.61
ENSMUSG00000003974	Grm3	0	0	0	0	2.179	0	0.669
ENSMUSG00000003992	Ssbp2	271.302	18.569	32.825	73.435	185.017	73.146	155.487
ENSMUSG00000004018	Fancl	308.399	757.525	290.462	201.551	136.202	146.515	148.767
ENSMUSG00000004031	Brinp2	0.136	0	9.089	0.459	44.347	36.167	15.311
ENSMUSG00000004032	Gstm5	0	0.659	4.377	9.677	35.221	9.871	10
ENSMUSG00000004035	Gstm7	3.755	0	0	4.927	0	0.539	0
ENSMUSG00000004038	Gstm3	0	0	0	0	0	0	0
ENSMUSG00000004040	Stat3	6076.25	5427.38	4684.99	5356.39	4835.66	3512.62	4353.28
ENSMUSG00000004043	Stat5a	1030.83	1097.53	1033.11	959.43	476.56	410.561	378.503
ENSMUSG00000004044	Ptrf	0	0.328	19.598	0.459	17.587	1.954	6.097
ENSMUSG00000004054	Map3k11	648.819	270.452	1159.28	1243.53	1180.54	1289	1387.83
ENSMUSG00000004056	Akt2	1139.09	1317.71	1012.24	948.836	1400.92	1166.97	1492.5
ENSMUSG00000004069	Dnaja3	1474.12	1400.37	953.548	1114.73	2177.74	2118.88	2317.98
ENSMUSG00000004070	Hmox2	1090.42	1419.09	1329.76	1316.13	1290.5	1585.92	1510.04
ENSMUSG00000004071	Cdip1	1212.37	665.979	613.145	733.961	1319.61	1179.68	1405.99
ENSMUSG00000004085	Zak	89.989	620.632	157.807	61.713	268.577	154.208	189.398
ENSMUSG00000004096	Cwc15	1041.67	1742.8	1097.04	939.248	1165.98	1618.77	1336.71
ENSMUSG00000004098	Col5a3	0	2.549	0	1.705	22.406	0.437	2.678
ENSMUSG00000004099	Dnmt1	2412.52	13823.7	1079	1261.96	1350.4	1674.07	1269.81
ENSMUSG00000004100	Ppan	871.508	1250.37	1011.73	1097.35	672.827	832.826	680.505
ENSMUSG00000004105	Angptl2	0.253	1.021	26.807	0	2.122	0	8.597
ENSMUSG00000004110	Cacna1e	298.954	85.272	464.935	1112.18	995.589	1561.28	1333.13
ENSMUSG00000004113	Cacna1b	0.76	0.931	1.959	0	5.984	0	0.603
ENSMUSG00000004127	Trmt10a	170.227	344.489	125.097	146.653	248.09	405.464	291.213
ENSMUSG00000004151	Etv1	2.218	1.04	1.349	0.496	19.973	8.84	3.706
ENSMUSG00000004187	Kifc2	87.016	10.895	71.633	90.059	112.024	153.063	138.636
ENSMUSG00000004207	Psap	8196.34	3403.51	9758.68	12052.3	11925.5	11887.2	13631.2
ENSMUSG00000004221	Ikbkg	1852.46	1245.18	829.335	1233.32	1014.65	977.84	1030.38
ENSMUSG00000004231	Pax2	0	0	0	0	1.061	0	0.603
ENSMUSG00000004233	Wars2	238.556	131.315	168.051	240.925	119.316	123.33	132.65
ENSMUSG00000004263	Atn1	48.662	65.803	180.883	185.694	262.583	155.917	274.137
ENSMUSG00000004264	Phb2	1963.59	3601.9	2253.82	2328.33	1729.92	2006.73	1767.45
ENSMUSG00000004266	Ptpn6	23119.7	16519.8	18709.5	18472.1	6824.26	4066.26	5985.24
ENSMUSG00000004267	Eno2	4.323	5.428	21.935	5.682	13.711	6.31	10.865
ENSMUSG00000004268	Emg1	1318.05	2339.88	2071.06	2054.22	1169.61	1451.89	1273.61
ENSMUSG00000004270	Lpcat3	727.865	1009.98	543.452	566.273	970.365	1043.42	1091.37
ENSMUSG00000004285	Atp6v1f	825.63	1204.4	1310.48	1139.42	1228.14	1279.19	1179.22
ENSMUSG00000004296	Il12b	1.568	0.322	2.698	0.568	0.354	1.94	0
ENSMUSG00000004317	Clcn5	355.629	106.811	207.743	177.049	250.236	160.297	122.755
ENSMUSG00000004319	Clcn3	2192.98	4242.29	2137.95	1683.85	2261.98	2041.13	2304.39
ENSMUSG00000004328	Hif3a	36.635	15.549	0	9.223	2.391	0	5.621
ENSMUSG00000004341	Gpx6	0	0.128	0	2.482	0.707	0	0
ENSMUSG00000004344	Gpx5	0.78	0	8.928	3.897	3.777	0	0
ENSMUSG00000004347	Pde1c	5.504	26.212	38.814	42.1	20.23	5.44	12.41
ENSMUSG00000004356	Utp20	1367.73	1180.07	695.1	647.193	566.765	401.618	448.761
ENSMUSG00000004359	Spic	69.427	6.033	232.86	199.562	29.384	83.147	82.562
ENSMUSG00000004360	9330159F19Rik	2.09	0.249	10.781	4.964	10.685	3.164	0.625
ENSMUSG00000004364	Cul3	272.915	355.526	3359.73	2894.61	2515.45	2296.98	2597.22
ENSMUSG00000004366	Sst	0	0	0	0.496	0	0	0
ENSMUSG00000004371	Il11	0.328	0.121	0.547	3.971	0.707	0	0
ENSMUSG00000004383	Large	0	0.128	2.735	2.83	7.867	0	0
ENSMUSG00000004393	Ddx56	1015.11	1284.84	969.167	1082.56	1113.43	1167.27	1130.15
ENSMUSG00000004394	Tmed4	1043.08	850.552	800.028	827.512	1333.65	1269.71	1351.69
ENSMUSG00000004415	Col26a1	1.714	1.579	0.547	7.518	13.03	0.539	0
ENSMUSG00000004446	Bid	1243.09	4117.55	2945.68	2232.51	751.784	734.877	708.041
ENSMUSG00000004451	Ralb	251.489	895.717	360.361	430.862	348.728	287.366	328.144
ENSMUSG00000004455	Ppp1cc	476.04	471.08	4945.54	4628.31	5789.99	5779.76	5677.39
ENSMUSG00000004460	Dnajb11	2423.07	2595.89	1712.88	2100.91	16427.8	25269.3	20251.2
ENSMUSG00000004462	Tbccd1	516.919	512.797	465.347	457.473	578.168	613.854	516.424
ENSMUSG00000004473	Clec11a	25.167	34.986	11.751	26.748	9.795	5.458	3.168
ENSMUSG00000004500	Zfp324	263.692	195.865	301.531	191.935	433.681	538.588	417.409
ENSMUSG00000004508	Gab2	0.136	0	0	38.545	45.348	5.778	45.299
ENSMUSG00000004530	Coro1c	1487.11	4758.56	1473.45	1328.9	986.739	917.253	919.963
ENSMUSG00000004535	Tax1bp1	9931.84	4043.77	5471.47	5059.74	6317.43	6386.99	7082.04
ENSMUSG00000004540	Psg17	0	0	0	0	1.74	0	0
ENSMUSG00000004542	Psg19	0	0.366	0	0	0.679	0	0
ENSMUSG00000004552	Ctse	212.486	260.889	651.543	298.826	2569.17	1786.71	2042.55
ENSMUSG00000004558	Ndrg2	1.013	4.966	27.354	18.878	52.775	22.445	43.634
ENSMUSG00000004561	Mettl17	818.985	540.685	502.576	656.47	317.115	321.224	263.752
ENSMUSG00000004562	Arhgef40	0.337	0.121	0	18.811	0	0.437	4.889
ENSMUSG00000004565	Pnpla6	556.066	670.857	537.16	582.978	647.731	730.165	695.279
ENSMUSG00000004567	Mcoln1	435.535	141.275	888.479	926.492	595.894	598.495	689.777
ENSMUSG00000004568	Arhgef18	2139.65	52.615	3100.8	2742.79	261.899	335.601	209.027
ENSMUSG00000004591	Pkn2	322.973	190.274	885.39	1094.68	1100.52	1017.66	1134.37
ENSMUSG00000004609	Cd33	2.42	1.977	54.107	49.119	84.098	2.673	17.833
ENSMUSG00000004610	Etfb	458.105	1053.86	677.473	717.601	1280.68	1357.26	1313.6
ENSMUSG00000004612	Nkg7	0.605	15.911	450.326	196.321	82.99	36.748	65.434
ENSMUSG00000004613	Lim2	0	0	0	0	0	0	0
ENSMUSG00000004626	Stxbp2	2347.47	3048.87	2159.39	2211.85	2204.43	2379.87	2527.41
ENSMUSG00000004630	Pcp2	0.202	1.169	1.959	0.459	0	0	1.249
ENSMUSG00000004631	Sgce	22.15	2.609	4.163	20.64	23.714	14.552	3.685
ENSMUSG00000004633	Chn2	7.433	1.341	81.848	51.631	20.83	33.772	3.728
ENSMUSG00000004637	Wwox	75.885	120.218	130.383	122.154	219.579	123.218	228.518
ENSMUSG00000004642	Slbp	2294.14	10836.1	1888.57	1927.88	1938.55	2935.73	1772.89
ENSMUSG00000004651	Tyr	0	0.121	0	0	0.354	0	0.669
ENSMUSG00000004654	Ghrhr	0	0	0	0	2.122	0	0
ENSMUSG00000004655	Aqp1	0	8.274	3.388	13.899	70.699	0	13.013
ENSMUSG00000004661	Arid3b	2653.02	2839.91	3372.34	1912.16	1199.12	1330.84	1361.76
ENSMUSG00000004665	Cnn2	10505.7	14375.3	11741.6	9849.25	1633.06	2040.36	1617.9
ENSMUSG00000004667	Polr2e	1240.24	1010.7	1366.6	1482.51	1254.55	1301.37	1318.88
ENSMUSG00000004668	Abca13	1.994	0.255	1.993	9.889	13.264	1.75	6.633
ENSMUSG00000004677	Myo9b	1407.79	1121.67	1772.28	1376.07	996.033	898.917	985.902
ENSMUSG00000004698	Hdac9	1843.94	2835.9	312.674	908.878	973.674	643.023	1085.61
ENSMUSG00000004707	Ly9	2954.49	2706.38	1699.04	1655.55	1670.32	1759.12	1692.14
ENSMUSG00000004709	Cd244	72.323	40.984	86.941	94.563	15.604	18.517	11.673
ENSMUSG00000004730	Adgre1	87.03	29.564	123.756	310.859	75.138	142.662	106.534
ENSMUSG00000004748	Mtfp1	57.892	76.29	45.529	58.787	71.273	101.886	71.576
ENSMUSG00000004768	Rab23	100.935	171.007	177.766	123.54	170.837	112.968	162.55
ENSMUSG00000004771	Rab11a	1227.63	1297.66	1444.46	1345.34	1241.06	910.912	1119.91
ENSMUSG00000004788	Eif2b2	673.797	1185.32	858.156	706.884	657.72	634.774	638.034
ENSMUSG00000004789	Dlst	1608.24	1655.93	1185.57	1241.15	1512.12	1333.89	1438.61
ENSMUSG00000004791	Pgf	0	0	0	4.256	0.354	0	1.228
ENSMUSG00000004798	Ulk2	155.585	45.243	557.259	443.518	316.223	380	361.01
ENSMUSG00000004814	Ccl24	0.272	0.51	11.489	3.194	0	0	1.876
ENSMUSG00000004815	Dgkq	408.036	184.636	334.4	366.336	191.007	113.059	138.61
ENSMUSG00000004821	Tmed11	0	0	0	0	0	0	0
ENSMUSG00000004837	Grap	5589.61	3851.8	4651.39	3918.63	1036.87	1151.22	816.124
ENSMUSG00000004842	Pou1f1	3.605	0.504	5.937	10.097	4.753	0	0.603
ENSMUSG00000004843	Chmp2b	1030.22	950.441	660.107	733.627	789.979	515.579	697.245
ENSMUSG00000004846	Plod3	228.933	169.075	312.026	348.915	1010.96	1016.13	1299.55
ENSMUSG00000004849	Ap1s1	310.3	1130.12	561.826	449.67	658.913	711.237	640.381
ENSMUSG00000004864	Mapk13	0	0	29.407	20.999	24.471	0	1.249
ENSMUSG00000004865	Srpk1	1330.5	2265.5	1881.36	1653.99	1015.46	1153.1	997.178
ENSMUSG00000004872	Pax3	0.403	1.092	1.094	0	8.106	0	1.206
ENSMUSG00000004880	Lbr	10729.1	19844.3	4105.07	4402.98	4877.58	8030.62	4850.67
ENSMUSG00000004885	Crabp2	0.136	0.504	0.45	0	0.468	4.783	0
ENSMUSG00000004891	Nes	0.136	0	0	0	22.997	17.164	12.142
ENSMUSG00000004892	Bcan	0	0	0	0	0	0	0
ENSMUSG00000004894	Hapln2	0	0	0	0	11.967	0	0
ENSMUSG00000004895	Prcc	223.224	283.287	179.894	179.375	175.784	250.779	234.039
ENSMUSG00000004896	Rrnad1	520.04	405.744	362.852	472.016	217.287	293.479	231.651
ENSMUSG00000004897	Hdgf	394.098	660.882	2137.07	2202.85	2819.72	2829.8	2758.28
ENSMUSG00000004902	Slc25a18	0.202	2.826	0	0.459	2.829	0.539	1.963
ENSMUSG00000004929	Thop1	172.351	407.288	119.377	176.259	190.306	238.716	135.156
ENSMUSG00000004931	Apba3	412.355	353.109	291.531	438.441	708.018	718.913	734.209
ENSMUSG00000004933	Matk	271.553	209.662	251.94	304.88	41.171	66.34	24.503
ENSMUSG00000004934	Pias4	1022.19	722.675	530.465	768.152	432.365	442.075	420.536
ENSMUSG00000004936	Map2k1	4309.92	3095.25	3916.48	3225.89	2981.09	1732.15	2573.41
ENSMUSG00000004937	Sgta	953.819	1614.35	1309.93	1220.84	1274.85	1537.38	1379.88
ENSMUSG00000004939	Nmrk2	1.755	3.465	14.793	7.121	4.131	0	3.258
ENSMUSG00000004945	Tmem242	211.928	347.867	236.728	196.942	427.399	470.697	394.65
ENSMUSG00000004947	Dtx2	472.109	531.188	353.046	366.931	704.891	674.233	800.57
ENSMUSG00000004948	Zp3	0.136	0	0	0	2.391	0	1.206
ENSMUSG00000004951	Hspb1	0	0	6.744	4.431	51.493	43.593	74.754
ENSMUSG00000004952	Rasa4	337.792	44.812	118.188	61.726	281.295	157.932	379.442
ENSMUSG00000004961	Syt5	0	0.462	0	4.964	19.681	15.631	19.726
ENSMUSG00000004980	Hnrnpa2b1	15986.4	38191.1	9924.22	10015.5	9134.52	13229.4	8664.65
ENSMUSG00000004988	Fxyd4	2.658	0.517	10.942	9.092	2.236	0	1.963
ENSMUSG00000004994	Ccdc130	337.211	195.155	419.132	374.347	361.017	333.51	322.577
ENSMUSG00000004996	Mri1	80.361	28.987	668.084	721.248	690.613	729.442	686.81
ENSMUSG00000005034	Prkacb	3756.09	4563.16	2324.14	1947.21	1365	802.542	1088.59
ENSMUSG00000005043	Sgsh	671.708	290.466	296.149	344.161	330.179	224.935	317.611
ENSMUSG00000005045	Chd5	0.732	0.128	5.725	0	58.842	14.51	41.516
ENSMUSG00000005054	Cstb	216.221	312.012	302.805	266.864	376.878	388.444	372.274
ENSMUSG00000005057	Sh2b2	45.623	587.658	253.226	239.414	46.288	41.417	31.182
ENSMUSG00000005069	Pex5	675.001	380.177	346.547	385.437	869.289	698.016	899.703
ENSMUSG00000005078	Jkamp	389.227	406.688	341.926	384.517	557.743	487.482	535.876
ENSMUSG00000005087	Cd44	1248.01	2098.12	2302.69	2043.45	6512.14	6589.4	6540.82
ENSMUSG00000005089	Slc1a2	0.886	0	18.433	40.334	27.537	0	1.339
ENSMUSG00000005102	Eif2ak4	1094.39	985.475	379.136	674.238	378.831	283.407	297.415
ENSMUSG00000005103	Wdr1	9004.52	13358.1	8693.94	7725.16	3565.62	3781.7	3760.8
ENSMUSG00000005107	Slc2a9	42.882	11.377	45.302	32.385	44.022	24.757	24.438
ENSMUSG00000005124	Wisp1	0	0	2.611	10.425	0.679	0.97	0
ENSMUSG00000005125	Ndrg1	133.643	420.779	10.395	37.215	18.86	44.752	17.163
ENSMUSG00000005131	4930550C14Rik	0.76	0	1.959	1.378	0.707	0	1.294
ENSMUSG00000005142	Man2b1	3704.59	3497.66	5131.09	3790.14	10747.1	6562.99	9609.35
ENSMUSG00000005148	Klf5	0	0.073	2.735	35.608	16.675	1.954	26.088
ENSMUSG00000005150	Wdr83	357.526	402.339	398.243	350.11	208.246	330.862	230.369
ENSMUSG00000005161	Prdx2	702.161	1579.91	1109.22	993.392	1453.49	1599.53	1471.28
ENSMUSG00000005198	Polr2a	5905.32	5516.47	2462.58	2018.64	1231.43	1268.84	1232.98
ENSMUSG00000005202	Shbg	0	0	0	0	0.354	0	0
ENSMUSG00000005204	Senp3	470.975	623.991	376.384	403.648	508.969	502.557	516.206
ENSMUSG00000005220	Corin	6.186	0.121	10.618	1.561	4.188	0	0
ENSMUSG00000005225	Plekha8	7.089	12.243	62.346	152.987	208.476	255.414	223.838
ENSMUSG00000005232	G6pc2	0.253	0	0	0	0.354	0	0
ENSMUSG00000005233	Spc25	100.439	1525.12	83.712	93.351	178.405	486.004	151.79
ENSMUSG00000005237	Dnah2	0.101	0	0.899	3.971	0.707	0	0
ENSMUSG00000005251	Ripk4	0	2.603	0	0	0.679	0	2.455
ENSMUSG00000005262	Ufd1l	1139.23	1342.43	1077.54	914.345	1316.04	1622.18	1335.18
ENSMUSG00000005267	Zfp287	288.242	215.623	266.826	227.33	168.469	188.097	180.482
ENSMUSG00000005268	Prlr	0.811	1.138	2.188	27.824	2630.72	1401.73	3058.11
ENSMUSG00000005299	Letm1	591.623	332.635	1315.22	1271.7	2048.56	1768.61	2051.5
ENSMUSG00000005312	Ubqln1	212.144	399.358	3255.14	3640.19	3929.02	3467.39	3637.33
ENSMUSG00000005320	Fgfr4	0.101	0	0	0	3.537	0	0
ENSMUSG00000005338	Cadm3	0.272	0.201	0	9.425	2.122	1.94	0
ENSMUSG00000005339	Fcer1a	0.136	0	13.13	5.114	15.552	0	0
ENSMUSG00000005354	Txn2	1577.25	2348.81	1838.61	1884.62	1215.57	1428.88	1191.23
ENSMUSG00000005355	Casp14	0.136	0	0	0	3.537	2.91	0
ENSMUSG00000005357	Slc1a6	0	0	0	0	0	0	0
ENSMUSG00000005360	Slc1a3	8.629	1.707	35.48	17.733	55.137	66.356	64.897
ENSMUSG00000005362	Crbn	2669.92	1245.47	1608.44	1954.66	2503.57	1704.37	2554.66
ENSMUSG00000005364	Il5ra	1385.44	114.434	573.152	1316.81	1093.83	500.8	1554.53
ENSMUSG00000005370	Msh6	1296.35	5314.33	796.828	670.799	813.059	1099.46	828.069
ENSMUSG00000005371	Fbxo11	429.692	308.433	768.158	473.587	220.128	318.887	223.407
ENSMUSG00000005373	Mlxipl	1.21	3.152	1.094	0.993	4.444	0	0.603
ENSMUSG00000005374	Tbl2	675.6	833.95	261.923	444.279	1231.25	1791.93	1364.7
ENSMUSG00000005378	Wbscr22	645.145	934.476	843.066	770.807	593.403	656.919	739.241
ENSMUSG00000005397	Nid1	350	92.343	900.382	1895.07	29.155	215.504	55.474
ENSMUSG00000005410	Mcm5	1134.41	11780.1	622.199	726.923	694.866	2650.59	847.366
ENSMUSG00000005413	Hmox1	70.569	114.677	426.774	537.621	285.345	624.61	606.764
ENSMUSG00000005417	Mprip	343.449	1240.07	1065.86	1278.78	1412.34	645.41	1267.42
ENSMUSG00000005442	Cic	706.118	663.018	624.595	535.154	510.928	465.994	437.704
ENSMUSG00000005447	Pafah1b3	346.281	1622.31	325.022	416.636	3601.02	3738.28	3705.93
ENSMUSG00000005465	Il27ra	1497.57	137.934	1203.05	1417.76	157.98	149.912	208.769
ENSMUSG00000005469	Prkaca	30.899	41.989	739.791	916.861	775.273	584.593	821.891
ENSMUSG00000005470	Asf1b	195.539	4989.92	241.748	259.611	374.23	1166.49	309.975
ENSMUSG00000005474	Myl10	0.253	0	0	0	2.208	0	0.625
ENSMUSG00000005481	Ddx39	2657.22	6513.52	2092.55	2085.96	1437.64	2590.72	1440.84
ENSMUSG00000005483	Dnajb1	1661.31	2171.5	1302.91	1937.9	1326.9	1341.89	1437.16
ENSMUSG00000005493	Msh4	0.743	0.806	3.706	3.475	5.391	4.674	0.669
ENSMUSG00000005501	Usp40	703.069	485.84	485.047	585.394	375.989	434.364	363.335
ENSMUSG00000005503	Evx1	0.303	0	0	0	0	0	0
ENSMUSG00000005505	Kbtbd4	897.566	1028.73	621.817	878.227	1113.24	983.182	1235.69
ENSMUSG00000005506	Celf1	1739.9	1677.87	2285.8	2390.1	2022.65	1994.58	2116.4
ENSMUSG00000005510	Ndufs3	801.072	993.848	817.348	709.643	1581.11	1470.49	1548.72
ENSMUSG00000005514	Por	756.117	845.942	606.778	650.073	784.378	878.67	850.159
ENSMUSG00000005533	Igf1r	17.491	1.931	41.579	46.35	555.467	263.644	761.22
ENSMUSG00000005534	Insr	433.471	117.852	218.146	197.759	94.782	41.265	81.976
ENSMUSG00000005540	Fcer2a	28049.8	6913.21	13743.2	7026.13	47	549.366	117.888
ENSMUSG00000005547	Cyp2a5	0	0	0	0	0.707	0	0
ENSMUSG00000005553	Atp4a	0.908	11.147	0	5.957	5.305	0	0
ENSMUSG00000005566	Trim28	147.729	233.914	1315.22	1431.57	1531.93	1663.3	1355.37
ENSMUSG00000005575	Ube2m	25.629	57.31	844.743	970.24	1808.96	2177.14	2012.02
ENSMUSG00000005580	Adcy9	3.518	0.073	20.01	7.022	37.13	5.075	31.308
ENSMUSG00000005583	Mef2c	22618.6	16343.9	15119.5	9332.24	9794.89	8815.2	9255.92
ENSMUSG00000005609	Ctr9	2190.74	1658.37	759.637	958.485	1169.8	876.882	1098.39
ENSMUSG00000005610	Eif4g2	27849.8	44440	11887.3	12983.7	20914.7	20817.1	20437.8
ENSMUSG00000005611	Mrvi1	44.602	4.318	9.848	35.971	30.677	2.829	0
ENSMUSG00000005615	Pcyt1a	419.741	113.893	147.251	235.957	736.196	345.843	731.616
ENSMUSG00000005621	Zfp592	874.591	476.869	1577.68	2195.6	935.565	900.074	968.197
ENSMUSG00000005625	Psmd4	2051.48	3655.53	1901.93	1770.16	1785.85	1924.24	1832.31
ENSMUSG00000005628	Tmod4	3.72	4.615	1.094	13.576	3.423	0	0
ENSMUSG00000005640	Insrr	0	0	0	5.46	1.415	0	0
ENSMUSG00000005649	Cabp5	0.101	0	0	0	0	0	0
ENSMUSG00000005656	Snx6	1854.8	2141.15	1613.27	1349.74	1401.91	1619.41	1465.64
ENSMUSG00000005667	Mthfd2	296.079	1577.88	637.102	668.294	1392.45	1763.11	1711.57
ENSMUSG00000005672	Kit	4.527	6.261	29.189	63.255	749.099	134.23	743.945
ENSMUSG00000005674	Tomm40l	350.615	589.24	346.31	422.625	471.339	509.237	438.601
ENSMUSG00000005677	Nr1i3	8.057	7.184	11.96	10.969	4.347	1.995	5.736
ENSMUSG00000005681	Apoa2	0	1.527	0	2.841	23.002	57.706	24.392
ENSMUSG00000005682	Pan2	1604.65	1919.24	985.851	1065.69	590.742	737.605	583.099
ENSMUSG00000005683	Cs	4209.94	7597.53	3103.98	3191.32	4246.27	5398.68	4225.66
ENSMUSG00000005686	Ampd3	241.786	26.167	193.898	181.684	34.72	31.795	4.996
ENSMUSG00000005687	Bcas2	1675.07	2265.23	1451.72	1349.99	1364.5	1515	1419.34
ENSMUSG00000005696	Sh2d1a	5.68	4.113	47.816	42.988	0	3.613	11.897
ENSMUSG00000005698	Ctcf	649.221	652.737	2500.02	2464.37	2628.35	3689.27	3023.51
ENSMUSG00000005699	Pard6a	80.959	98.104	94.667	125.373	94.369	144.781	166.57
ENSMUSG00000005705	Agrp	0.708	7.893	0	0.956	1.175	12.798	11.535
ENSMUSG00000005716	Pvalb	0	0	9.398	0.919	0	0	0
ENSMUSG00000005718	Tfap4	45.03	40.925	31.265	36.044	52.051	35.719	47.719
ENSMUSG00000005732	Ranbp1	1315.18	3986.37	1987.28	1626.2	1517.67	2149.95	1539.18
ENSMUSG00000005763	Cd247	3.71	24.013	315.926	248.861	35.728	47.9	51.1
ENSMUSG00000005774	Rfx5	1961.23	1505.93	1546.33	896.381	404.601	434.123	389.651
ENSMUSG00000005779	Psmb4	848.108	1699.05	816.839	683.323	1339.55	2028.5	1490.18
ENSMUSG00000005800	Mmp8	0.101	0	82.716	25.711	344.113	4.366	0
ENSMUSG00000005802	Slc30a4	89.444	23.42	62.411	57.53	177.257	106.393	223.324
ENSMUSG00000005803	Sqrdl	3.89	0.607	24.741	32.07	35.372	15.538	12.077
ENSMUSG00000005804	Bloc1s6	1058.73	687.974	681.651	680.18	684.124	537.435	687.58
ENSMUSG00000005813	Metap1	840.678	898.128	506.54	514.705	530.951	624.448	567.19
ENSMUSG00000005823	Gpr108	1059.23	833.322	1074.83	1212.96	3050.01	2871.82	3440.84
ENSMUSG00000005824	Tnfsf14	0.101	31.306	34.819	15.608	6.79	0.539	3.168
ENSMUSG00000005836	Gata6	0	0	5.471	0	5.305	0	0
ENSMUSG00000005846	Rsl1d1	2184.03	2840.5	1908.66	1739.8	1789.75	1755.59	1528.75
ENSMUSG00000005864	Cnga2	0	0	0	12.41	1.061	0	0
ENSMUSG00000005871	Apc	629.392	308.751	1047.41	782.777	704.987	544.381	627.913
ENSMUSG00000005873	Reep5	1482.13	885.011	597.705	771.038	1755.29	2403.7	1790.12
ENSMUSG00000005881	Ergic3	913.8	630.625	1091.46	921.661	4597.17	4264.06	4758.74
ENSMUSG00000005882	Uqcc1	768.758	777.899	544.28	473.455	356.483	327.085	347.002
ENSMUSG00000005883	Spo11	56.029	39.094	31.552	14.3	46.845	44.243	40.606
ENSMUSG00000005886	Ncoa2	1863.55	1282.71	911.395	767.337	1523.97	1876.41	1693.11
ENSMUSG00000005891	Prl4a1	0	0	0	0	0	0	0
ENSMUSG00000005892	Trh	0.38	0	0	0	0.354	0	0
ENSMUSG00000005893	Nr2c2	510.652	416.058	1053.16	977.228	755.04	630.81	567.331
ENSMUSG00000005897	Nr2c1	207.331	166.716	243.128	155.509	119.379	81.445	113.696
ENSMUSG00000005899	Smpd4	542.823	1459.11	635.178	287.129	255.255	306.632	244.744
ENSMUSG00000005907	Pex1	332.261	302.943	325.385	219.237	246.214	252.492	183.916
ENSMUSG00000005917	Otx1	0.101	0	0	0	0	0	0
ENSMUSG00000005936	Kctd20	3120.17	3420.7	1707.32	1943.7	2112.45	2089.08	1856.32
ENSMUSG00000005947	Itgae	5.621	23	28.637	76.089	43.019	13.467	60.377
ENSMUSG00000005949	Ctns	375.201	146.3	305.12	347.876	562.539	438.506	561.505
ENSMUSG00000005950	P2rx5	2.275	0.341	0	1.986	4.712	0	1.249
ENSMUSG00000005951	Shpk	133.433	37.507	73.334	139.761	349.659	179	319.179
ENSMUSG00000005952	Trpv1	0	0	0	0	2.225	1.312	3.95
ENSMUSG00000005958	Ephb3	0.127	0	0	0	3.395	0	0
ENSMUSG00000005968	Tuft1	134.745	68.761	35.01	23.89	14.307	28.302	6.314
ENSMUSG00000005973	Rcn1	9.91	7.738	254.626	182.004	628.575	529.31	608.367
ENSMUSG00000005980	Dnase1	87.576	191.739	60.908	17.947	25.13	35.116	28.179
ENSMUSG00000005981	Trap1	1313.27	2495.79	1151.66	1223.65	1211.37	1187.12	1251.06
ENSMUSG00000005982	Naa60	1886.7	1641.07	2152.34	2034.44	1478.27	1522.5	1551.63
ENSMUSG00000005983	1700037C18Rik	127.804	165.109	91.161	120.642	92.007	127.05	82.545
ENSMUSG00000005986	Ankrd13d	96.442	92.556	304.02	102.741	47.22	85.118	33.854
ENSMUSG00000005994	Tyrp1	0.605	0	0	1.489	0.354	3.396	0.669
ENSMUSG00000006005	Tpr	2978.2	2390.8	6364.52	5711.43	3165.9	4068.28	3122.59
ENSMUSG00000006007	Pdc	0	0	2.248	4.171	0.354	0	1.249
ENSMUSG00000006010	BC003331	560.771	281.137	396.808	575.455	2056.61	2026.69	2307.17
ENSMUSG00000006014	Prg4	11.238	7.829	8.385	9.743	9.242	11.649	2.455
ENSMUSG00000006019	Dhx34	794.248	682.473	727.486	552.331	266.511	255.749	270.53
ENSMUSG00000006021	Kptn	280.943	417.238	373.725	250.294	285.154	201.24	235.262
ENSMUSG00000006024	Napa	1978.53	2518.49	2096.92	2145.85	2924.65	3349.37	3115.19
ENSMUSG00000006050	Sra1	1044.28	956.456	911.207	993.203	913.172	978.949	968.135
ENSMUSG00000006056	Calcoco2	0.202	0	0	5.488	2.744	0	0
ENSMUSG00000006057	Atp5g1	481.57	680.036	626.951	744.327	1399.36	2343.44	1556.16
ENSMUSG00000006058	Snf8	538.328	1032.6	679.373	619.067	995.867	1116.84	1122.38
ENSMUSG00000006095	Tbcb	438.037	717.569	567.307	621.681	1050.68	1233.34	1153.57
ENSMUSG00000006127	Inpp5k	2542.92	2113.14	1889.51	1888.58	1068.24	1111.6	1165.24
ENSMUSG00000006134	Crkl	1785.36	1592.75	573.29	864.047	832.683	753.228	770.232
ENSMUSG00000006143	Upk3bl	0.407	0	0	0	0.679	0	0
ENSMUSG00000006154	Eps8l1	234.142	107.75	209.323	426.808	135.112	111.419	173.457
ENSMUSG00000006169	Clint1	337.913	256.111	1951.13	1818.82	5849.48	5981.35	6320.14
ENSMUSG00000006179	Prss16	12.062	16.204	138.512	42.342	268.199	261.419	270.527
ENSMUSG00000006191	Cdkal1	858.39	492.765	360.506	281.078	369.253	296.878	376.992
ENSMUSG00000006200	Rhox6	0	0	0	0	0	0	0
ENSMUSG00000006204	5430419D17Rik	0.539	0	0	0.496	1.74	0	0
ENSMUSG00000006205	Htra1	0.202	0	14.042	6.379	3.993	2.829	12.301
ENSMUSG00000006215	Zbtb17	588.287	654.328	336.901	350.516	383.807	435.113	446.505
ENSMUSG00000006216	Clcnkb	0.202	0	0	0	0	0	0
ENSMUSG00000006218	Fam131c	0	0	0	0	0	0	0
ENSMUSG00000006219	Fblim1	3.087	8.277	0	1.489	77.005	52.688	52.279
ENSMUSG00000006221	Hspb7	0	0	0	0.496	0	0	0
ENSMUSG00000006235	Epor	2.401	0.444	8.206	17.703	19.835	11.66	10.876
ENSMUSG00000006241	Ccdc159	0.679	1.403	0	0	2.35	1.079	3.148
ENSMUSG00000006262	Mob1b	454.763	405.918	172.125	223.664	280.27	281.106	208.81
ENSMUSG00000006269	Atp6v1b1	0	0	0	0	0	0	0
ENSMUSG00000006270	Vax1	0	0	0	0	0	0	0
ENSMUSG00000006273	Atp6v1b2	2817.67	1955.49	1509.37	2018.09	1684.27	1292.7	1631.96
ENSMUSG00000006276	Eps15l1	1204.5	988.185	894.41	663.405	596.15	569.339	592.912
ENSMUSG00000006281	Tep1	792.805	522.884	778.61	729.177	343.952	226.399	253.497
ENSMUSG00000006288	Ttc5	1362.54	1385.52	1338.93	1259.93	900.346	866.708	887.301
ENSMUSG00000006289	Osgep	1001.79	1135.49	901.526	1004.13	809.477	513.735	765.561
ENSMUSG00000006299	Aamp	2190.73	2031.27	2541.43	2070.59	3147.66	3529.99	3280.34
ENSMUSG00000006301	Tmbim1	62.591	303.835	255.004	129.984	772.161	351.499	622.436
ENSMUSG00000006304	Arpc2	9857.29	17731.8	9725.49	8065.16	4582.63	5609.93	4639.59
ENSMUSG00000006307	Kmt2b	229.932	258.409	805.756	851.255	465.265	463.453	503.712
ENSMUSG00000006310	Zbtb32	19.815	70.472	822.316	1421.52	14.857	58.106	48.735
ENSMUSG00000006311	Etv2	0	0	0	0	0	0	0
ENSMUSG00000006313	Upk1a	1.181	3.59	0	10.944	35.474	35.17	23.007
ENSMUSG00000006315	Tmem147	295.109	360.348	309.38	350.722	1301.15	1059.67	1290.57
ENSMUSG00000006333	Rps9	3766.71	4217.61	15666.2	15953.6	10453.4	12040.2	10495.2
ENSMUSG00000006335	Tfpt	224.21	200.158	259.626	231.806	237.207	233.534	213.208
ENSMUSG00000006342	Susd2	2.218	4.857	6.565	0	45.285	10.135	38.485
ENSMUSG00000006344	Ggt5	30.469	0.659	46.818	22.351	6.001	0.437	7.365
ENSMUSG00000006345	Ggt1	1.494	0.971	18.054	10.439	17.752	2.727	52.317
ENSMUSG00000006356	Crip2	14.331	40.096	239.791	191.713	20.675	52.887	48.545
ENSMUSG00000006360	Crip1	1225.09	2097.45	3166.21	2781.68	581.849	1455.35	1108.77
ENSMUSG00000006362	Cbfa2t3	536.224	565.384	2725.51	2125.95	1056.65	1058.82	1068.13
ENSMUSG00000006369	Fbln1	0	0	9.3	4.539	0.354	0	0
ENSMUSG00000006373	Pgrmc1	1005.15	651.508	407.453	525.613	1964.62	1337.93	1878.31
ENSMUSG00000006378	Gcat	22.387	670.611	88.194	50.518	284.102	306.225	294.16
ENSMUSG00000006386	Tek	2.405	0	0	0.496	5.613	0	0
ENSMUSG00000006389	Mpl	1.412	0	0	0.459	39.255	0	0
ENSMUSG00000006390	Elovl1	967.366	1312.34	1066.27	1087.44	853.721	1052.45	853.019
ENSMUSG00000006392	Med8	687.107	1264.54	680.839	683.081	524.16	765.763	530.141
ENSMUSG00000006398	Cdc20	119.68	4880.7	147.238	99.674	440.223	2093.74	517.705
ENSMUSG00000006403	Adamts4	3.138	0.494	7.129	5.46	5.773	1.312	0
ENSMUSG00000006411	Nectin4	5.296	5.729	5.876	18.765	47.58	40.299	66.062
ENSMUSG00000006412	Pfdn2	454.108	491.08	271.706	324.157	356.749	362.371	382.925
ENSMUSG00000006418	Rnf114	3305.98	2947.88	2953.71	3138.52	2719.63	2398.47	2743.82
ENSMUSG00000006423	C330007P06Rik	1255.4	1111.66	481.229	493.586	708.773	723.821	824.004
ENSMUSG00000006435	Neurl1a	0.253	1.113	4.147	0	28.352	20.262	76.347
ENSMUSG00000006442	Srm	41.955	46.284	657.204	695.151	3181.63	4700.86	3519.35
ENSMUSG00000006445	Epha2	11.242	0	0	0	21.319	1.079	0.603
ENSMUSG00000006456	Rbm14	1345.93	3034.06	776.305	1097.78	870.684	1225.13	1072.66
ENSMUSG00000006457	Actn3	0.127	3.617	0	0	8.432	12.73	1.852
ENSMUSG00000006463	Zdhhc24	248.275	223.475	186.206	197.132	544.435	405.307	504.534
ENSMUSG00000006464	Bbs1	19.28	35.62	28.536	0.496	20.628	24.743	18.276
ENSMUSG00000006469	Slc34a3	0	0	0	0	0	0	0
ENSMUSG00000006471	Ndor1	1642.97	1238.71	1046.32	1193.33	725.312	741.539	719.168
ENSMUSG00000006476	Nsmf	231.551	116.038	330.666	371.852	11.895	76.76	41.647
ENSMUSG00000006488	Prl7a1	0	0	0	0	0	0	0
ENSMUSG00000006490	Prl8a9	0	0	0	0	0	0	0
ENSMUSG00000006494	Pdk1	599.481	137.909	1488.93	1044.47	2349.17	1033.18	2053.77
ENSMUSG00000006498	Ptbp1	4467.7	7691.7	2846.31	2607.61	3334.84	4297.23	3592.14
ENSMUSG00000006517	Mvd	140.759	242.244	73.157	177.608	314.192	318.133	278.835
ENSMUSG00000006519	Cyba	3340.32	2141.74	5025.71	4815.38	6607.49	4161.61	6309.92
ENSMUSG00000006522	Itih3	0	0	0	0	3.862	0	0
ENSMUSG00000006526	Tmem110	53.102	35.931	680.327	446.196	385.783	410.934	438.396
ENSMUSG00000006527	Sfmbt1	708.568	813.561	399.193	315.485	639.035	423.977	569.186
ENSMUSG00000006529	Itih1	0	0	0	1.489	0.354	0	0
ENSMUSG00000006538	Ihh	1.022	0	0	0	0	2.187	1.942
ENSMUSG00000006542	Prkag3	1.613	2.515	0	0	1.061	0	1.339
ENSMUSG00000006546	Cryba2	0	0	0	0	0	0	0
ENSMUSG00000006567	Atp7b	10.551	4.675	40.814	0.496	2.094	2.33	6.429
ENSMUSG00000006570	Defb2	0	0	0	0.459	0	0	0
ENSMUSG00000006574	Slc4a1	0.127	74.126	208.246	17.945	122.468	18.419	20.567
ENSMUSG00000006575	Rundc3a	8.074	2.84	46.966	21.893	11.319	10.565	19.421
ENSMUSG00000006576	Slc4a3	31.892	77.619	14.343	7.446	42.655	7.381	44.304
ENSMUSG00000006585	Cdt1	707.306	713.672	458.009	710.881	726.264	1057.19	808.281
ENSMUSG00000006586	Runx1t1	0.504	0	9.264	4.899	8.997	0.539	1.249
ENSMUSG00000006587	Snai3	9.627	1.786	0	2.371	0	6.791	6.29
ENSMUSG00000006589	Aprt	287.112	336.685	497.914	574.54	324.32	578.819	383.344
ENSMUSG00000006599	Gtf2h1	931.801	1065.81	829.371	612.953	840.507	773.103	728.014
ENSMUSG00000006611	Hfe	9.175	12.101	40.411	19.631	18.057	57.663	25.445
ENSMUSG00000006641	Slc5a6	176.425	85.33	211.226	157.183	181.393	87.202	138.294
ENSMUSG00000006642	Tcf23	0	0	0	0	0	0	0
ENSMUSG00000006649	Nphs1	0.534	0.128	0.653	0	0.707	0	0.669
ENSMUSG00000006651	Aplp1	0	0.121	4.924	2.941	332.622	184.076	250.016
ENSMUSG00000006673	Qrich1	3431.25	4040.71	1925.45	1946.43	3015.22	3805.38	3315.71
ENSMUSG00000006675	P4htm	9.523	33.621	104.198	46.675	65.828	11.112	60.252
ENSMUSG00000006676	Usp19	3342.34	2891.62	1715.56	1785.59	2459.78	2336.93	2550.88
ENSMUSG00000006678	Pola1	320.142	3891.86	207.684	124.352	137.196	259.681	105.509
ENSMUSG00000006699	Cdc42	17654.6	17597.5	9732.82	9422.07	8628.71	9645.15	9017.65
ENSMUSG00000006705	Pknox1	1439.1	1378.34	608.658	988.802	909.694	697.81	791.258
ENSMUSG00000006711	D130043K22Rik	3.115	3.013	15.833	6.95	3.48	0.485	0
ENSMUSG00000006715	Gmnn	85.257	1415.27	130.685	135.5	217.649	537.966	243.266
ENSMUSG00000006717	Acot13	201.548	245.989	256.638	202.261	353.711	341.992	299.228
ENSMUSG00000006720	Zfp184	25.25	10.983	42.37	0	18.605	1.312	24.347
ENSMUSG00000006724	Cyp27b1	0.951	0	0	5.957	7.262	7.015	1.339
ENSMUSG00000006728	Cdk4	1804.16	4569.14	1870.99	2274.15	2351.82	2905.68	2421.38
ENSMUSG00000006731	B4galnt1	9153.86	2526.22	8692.09	6983.95	490.731	982.423	743.859
ENSMUSG00000006732	Mettl1	199.471	206.452	357.346	322.067	645.896	716.805	661.62
ENSMUSG00000006736	Tspan31	606.101	276.762	1282.11	1411.26	1866.21	1159.45	1704.63
ENSMUSG00000006740	Kif5b	3357.38	2589.52	2980.87	2663.7	5307.5	5323.04	5458.86
ENSMUSG00000006763	Saal1	526.301	823.792	434.304	356.31	198.28	223.878	212.096
ENSMUSG00000006764	Tph2	0	0	43.088	0	3.183	0.485	1.206
ENSMUSG00000006777	Krt23	0	0	0	0.993	0.354	0	0
ENSMUSG00000006782	Cnp	10276.4	10458.3	8568.9	10104.7	7218.32	8764.46	7382.34
ENSMUSG00000006784	Ttc25	3.104	4.494	7.354	4.219	7.319	3.792	1.294
ENSMUSG00000006800	Sulf2	14.977	16.38	49.016	42.27	13.019	15.4	18.254
ENSMUSG00000006818	Sod2	793.791	900.723	641.838	715.224	1043.55	1044.84	1173.54
ENSMUSG00000006850	Tmco6	256.864	393.368	399.451	358.091	313.49	327.95	374.46
ENSMUSG00000006906	Stambp	416.465	544.023	302.159	335.276	688.264	556.402	680.934
ENSMUSG00000006920	Ezh1	2809.9	940.624	1168.54	1646.75	1275.47	921.092	1330.52
ENSMUSG00000006930	Hap1	5.608	56.121	19.148	15.036	65.292	79.668	108.48
ENSMUSG00000006931	P3h4	0	0	0	0.459	32.358	3.237	10.801
ENSMUSG00000006932	Ctnnb1	1836.9	1222.91	1911.42	1579.38	1551.5	1621.91	1821.5
ENSMUSG00000006941	Eif1b	555.353	719.529	588.491	563.406	436.649	454.066	424.552
ENSMUSG00000006948	Klk4	0	0	12.317	0	0	0	0
ENSMUSG00000006958	Chrd	0	0	0	0	0.707	0.539	0
ENSMUSG00000006998	Psmd2	4955.6	8352.15	2775.54	3542.9	4901.01	5793.55	5024.45
ENSMUSG00000007021	Syngr3	0.556	3.607	12.404	1.489	10.553	12.184	10.648
ENSMUSG00000007029	Vars	11778.8	10557.4	8079.69	8931.07	17250.8	11650.6	16491.5
ENSMUSG00000007030	Vwa7	6.852	8.389	7.643	15.599	10.873	3.949	5.623
ENSMUSG00000007033	Hspa1l	10.2	14.761	1.959	0	11.351	8.251	20.083
ENSMUSG00000007034	Slc44a4	0	3.7	0.653	0	0	0	4.891
ENSMUSG00000007035	Msh5	44.048	199.065	35.118	44.213	16.595	19.321	11.519
ENSMUSG00000007036	Abhd16a	923.539	707.455	809.534	970.423	1322.93	871.714	1204.81
ENSMUSG00000007038	Neu1	1328.2	1564.33	2555.72	1416.41	788.414	646.592	953.75
ENSMUSG00000007039	Ddah2	54.067	390.453	77.31	78.939	66.245	61.536	33.699
ENSMUSG00000007041	Clic1	5103.32	10922.9	5530.04	4817.39	1525.58	2677.73	1686.96
ENSMUSG00000007050	Lsm2	215.842	582.84	261.794	337.629	496.557	679.172	463.068
ENSMUSG00000007080	Pole	230.062	2896.67	170.302	153.466	102.326	277.613	57.487
ENSMUSG00000007097	Atp1a2	0.403	0	2.611	1.489	8.477	0	0
ENSMUSG00000007107	Atp1a4	0	0	0	0	0	0	0
ENSMUSG00000007122	Casq1	0	1.193	0	0.496	0.935	0.875	1.339
ENSMUSG00000007207	Stx1a	17.32	8.228	41.787	6.539	25.424	22.411	15.883
ENSMUSG00000007209	Ceacam9	0	0	0	0	0	0	0
ENSMUSG00000007216	Zfp775	103.942	74.478	101.746	173.31	156.982	76.302	177.712
ENSMUSG00000007279	Scube2	0	0	0.547	0	0.707	0	0
ENSMUSG00000007338	Mrpl49	734.066	1155.08	427.204	544.134	254.384	403.465	269.709
ENSMUSG00000007379	Dennd2c	13.1	14.064	20.676	1.986	17.663	28.134	1.339
ENSMUSG00000007411	Mark3	103.348	117.264	1591.49	1659.92	1465.45	1337.42	1565.45
ENSMUSG00000007415	Gatad1	62.555	92.239	183.901	197.327	384.998	360.38	384.882
ENSMUSG00000007440	Pcdha11	0	0	0	0	0	0	0
ENSMUSG00000007457	2310003L06Rik	2.173	1.092	8.487	1.489	7.286	0.437	3.17
ENSMUSG00000007458	M6pr	3788.48	3133.81	4194.53	3891.9	4566.47	4304.48	4802
ENSMUSG00000007476	Lrrc8a	191.119	63.927	146.866	79.168	203.329	153.231	203.091
ENSMUSG00000007480	Mc5r	0	0	0	0	3.697	0	0
ENSMUSG00000007564	Ppp2r1a	4591.48	5869.14	3754.22	3369.58	2728.37	3079.61	2929.23
ENSMUSG00000007570	Fance	16.139	14.561	183.717	197.198	311.889	264.42	271.318
ENSMUSG00000007589	Tinf2	806.178	1366.58	431.197	575.781	618.597	1044.01	742.223
ENSMUSG00000007591	Tssk4	15.422	12.01	20.69	11.942	4.307	15.3	4.507
ENSMUSG00000007594	Hapln4	0	0.121	0	0	15.66	79.3	43.433
ENSMUSG00000007603	Dus3l	928.46	683.988	1089.43	949.364	972.224	1151.82	1045.56
ENSMUSG00000007610	Gtpbp3	112.617	68.525	190.59	268.162	322.271	317.441	327.048
ENSMUSG00000007613	Tgfbr1	1232.45	2846.66	621.049	836.301	1037.65	904.516	982.926
ENSMUSG00000007617	Homer1	27.87	23.718	129.351	132.55	219.025	153.888	155.432
ENSMUSG00000007646	Rad51c	113.969	259.301	44.998	58.593	106.723	92.991	110.744
ENSMUSG00000007653	Gabrb2	0.136	0	0	0	4.428	1.618	6.03
ENSMUSG00000007655	Cav1	0	0	0	0.496	3.395	0	0
ENSMUSG00000007656	Arpp19	1038.1	1455.89	856.895	864.918	497.835	686.847	561.097
ENSMUSG00000007659	Bcl2l1	121.347	488.857	304.71	72.641	486.36	798.938	591.855
ENSMUSG00000007670	Khsrp	223.965	531.463	1411.79	1713.14	1943.73	2060.11	1910.3
ENSMUSG00000007682	Dio2	1.766	0	0	0.459	11.034	0	4.395
ENSMUSG00000007721	Ccdc124	504.328	919.689	809.414	658.515	630.54	817.509	639.428
ENSMUSG00000007739	Cct4	3279.25	4704.97	4996.64	5603.72	3949.2	3568.34	3738.42
ENSMUSG00000007777	0610009B22Rik	108.419	185.46	95.703	141.873	234.375	231.632	211.09
ENSMUSG00000007783	Cpt1c	1.249	2.488	30.261	15.363	5.18	2.917	1.294
ENSMUSG00000007805	Twist2	0	0	0	0	0	0	0
ENSMUSG00000007812	Zfp655	1828.77	1225.38	512.493	761.492	717.396	742.207	669.268
ENSMUSG00000007815	Rhoa	9187.4	9731.41	7781.64	7872.33	7982.18	9127.93	8384.77
ENSMUSG00000007817	Zmiz1	603.423	423.421	2601.34	1765.03	701.731	479.213	468.222
ENSMUSG00000007827	Ankrd26	339.375	635.093	277.485	251.601	296.206	327.39	233.223
ENSMUSG00000007833	Aldh16a1	732.764	933.382	413.683	487.199	551.943	553.733	565.822
ENSMUSG00000007836	Hnrnpa0	67.62	148.281	280.795	275.085	189.811	195.978	141.893
ENSMUSG00000007837	Prrg2	35.424	27.053	84.68	35.075	33.873	46.9	50.811
ENSMUSG00000007850	Hnrnph1	3884.9	5367.82	2449.22	1984.07	1464.38	1988.32	1401.27
ENSMUSG00000007867	Ift43	0.607	5.877	4.588	14.161	11.295	2.439	5.045
ENSMUSG00000007872	Id3	1665.13	1947.78	3144.21	2273.65	29.389	114.398	16.811
ENSMUSG00000007877	Tcap	1.999	0.925	1.094	0	0	2.056	0
ENSMUSG00000007880	Arid1a	1631.65	1176.55	4015.34	3511.48	2039.14	1981.86	1931.99
ENSMUSG00000007888	Crlf1	0	0	0	3.86	24.697	39.984	31.308
ENSMUSG00000007891	Ctsd	1290.43	799.154	2339.58	2049.18	5709.79	6123.73	6688.48
ENSMUSG00000007892	Rplp1	803.774	798.603	4060.63	4370.99	4549.19	4880.9	4463.19
ENSMUSG00000007907	Cabs1	0	0	0	0	0	0	0.669
ENSMUSG00000007908	Hmgcll1	106.93	5.701	0	0	14.558	0	20.977
ENSMUSG00000007944	Ttc9b	0	0	0	3.252	0	0	0.669
ENSMUSG00000007946	Phox2a	0	0	0	0	0	0	0
ENSMUSG00000007950	Abhd8	268.384	277.866	745.852	471.447	818.268	686.478	703.338
ENSMUSG00000007987	Ift22	200.756	1355.89	287.27	161.087	295.638	350.929	304.857
ENSMUSG00000007989	Fzd3	1.21	0	0	3.971	4.677	0.539	1.831
ENSMUSG00000008028	1700008O03Rik	0.38	1.439	0	0.496	6.412	0	0
ENSMUSG00000008035	Mid1ip1	702.4	1409.12	388.542	456.663	275.274	302.571	387.119
ENSMUSG00000008036	Ap2s1	549.082	1304.39	614.323	501.95	642.657	999.258	671.22
ENSMUSG00000008090	Fgfrl1	2.774	0.128	2.188	3.301	67.981	21.667	83.995
ENSMUSG00000008129	4930432K21Rik	80.383	13.008	23.096	1.489	21.998	8.94	21.453
ENSMUSG00000008136	Fhl2	1.358	0.51	0	0.496	1.061	0	1.206
ENSMUSG00000008140	Emc10	1471.66	1286.6	1411.36	1251.6	1755.74	1386.35	1967.98
ENSMUSG00000008153	Clstn3	0	0.728	0	0	16.142	15.47	4.998
ENSMUSG00000008167	Fbxw9	111.29	96.139	98.91	32.472	109.292	101.589	125.864
ENSMUSG00000008193	Spib	11554.7	12236.1	6260.2	7928.19	154.541	454.154	72.128
ENSMUSG00000008200	Fnbp4	1624.55	1137.23	2594.37	2633.57	1017.08	1443.59	1084.38
ENSMUSG00000008206	Cers4	1019.89	368.266	1059.43	727.661	447.543	353.401	575.462
ENSMUSG00000008226	Scrn3	220.922	252.367	142.127	187.618	193.871	256.001	235.319
ENSMUSG00000008301	Phax	620.846	732.989	781.916	644.016	626.764	708.677	771.295
ENSMUSG00000008305	Tle1	14.621	41.583	172.347	73.857	184.148	117.728	157.695
ENSMUSG00000008307	1700109H08Rik	80.887	41.832	99.683	38.472	25.74	19.84	24.975
ENSMUSG00000008318	Relt	332.862	28.687	766.717	1043.72	193.255	216.644	159.525
ENSMUSG00000008333	Snrpb2	408.647	875.462	444.217	357.121	191.622	280.198	171.132
ENSMUSG00000008348	Ubc	16333.3	17282.3	16047.9	15118.6	29097.8	23640.2	31909.9
ENSMUSG00000008373	Prpf31	1332.77	1980.58	1344.53	1163.8	1030.04	1089.97	962.651
ENSMUSG00000008384	Sertad1	574.803	343.768	232.508	281.556	205.613	197.89	231.745
ENSMUSG00000008393	Carhsp1	531.027	1805.06	645.691	380.709	1523.26	1985.79	1666.2
ENSMUSG00000008398	Elk3	967.629	1256.51	986.971	1021.36	423.27	431.076	428.259
ENSMUSG00000008429	Herpud2	80.456	60.491	957.256	1155.39	1698.63	1197.54	1830
ENSMUSG00000008435	Rdh13	95.345	66.019	98.966	102.721	83.732	56.114	78.259
ENSMUSG00000008438	Adam21	1.819	0.586	7.112	0	0.821	2.91	0
ENSMUSG00000008450	Nutf2	168.581	586.884	211.206	199.578	215.396	262.381	152.915
ENSMUSG00000008461	Fut1	0	4.061	7.834	16.995	1922.81	688.699	1971.95
ENSMUSG00000008475	Arpc5	14425.3	13855.3	8353.35	6996.22	4652.41	5424.54	4783.09
ENSMUSG00000008482	Rnf151	0	1.379	0	0	0	0	0.669
ENSMUSG00000008489	Elavl2	2.347	0	10.395	23.401	39.937	0	8.775
ENSMUSG00000008496	Pou2f2	3593.95	3454.4	4410.23	4000.6	490.47	939.346	730.772
ENSMUSG00000008540	Mgst1	29.138	3.822	78.085	59.258	121.506	23.501	80.896
ENSMUSG00000008575	Nfib	6.448	2.649	17.394	41.299	46.298	19.498	6.829
ENSMUSG00000008590	Htr3b	0	1.092	0	0	0	0	0
ENSMUSG00000008601	Rab25	0.438	4.325	0	0.993	46.409	20.913	30.529
ENSMUSG00000008604	Ubqln4	925.384	926.149	725.057	581.224	1075.58	873.844	918.524
ENSMUSG00000008658	Rbfox1	0.136	0	3.511	5.423	1.415	2.158	1.249
ENSMUSG00000008668	Rps18	2050.24	2219.66	9758.51	10479.8	7014.75	8460.26	6794.95
ENSMUSG00000008682	Rpl10	2104.33	2665.05	4818.98	5049.18	9587.43	13040.6	10787
ENSMUSG00000008683	Rps15a	772.565	758.212	2506.89	2607.01	1973.92	2471.39	1966.89
ENSMUSG00000008690	Ncaph2	2158.37	5016.1	1817.87	1682.35	2638.22	3512.02	2679.63
ENSMUSG00000008730	Hipk1	1418.3	1285.26	1581.94	1503.78	4849.06	3230.7	4831.48
ENSMUSG00000008734	Gprc5b	0.272	0.073	0	0.496	1.854	0.539	1.809
ENSMUSG00000008763	Man1a2	653.964	365.428	719.314	872.49	2791.09	2312.5	2631.05
ENSMUSG00000008789	Ceacam5	0	0	0	0	0	0	0
ENSMUSG00000008813	Tppp2	0	0	0	0	0	0	0
ENSMUSG00000008822	Acyp1	182.627	282.32	131.792	78.817	87.431	112.873	94.945
ENSMUSG00000008843	Cldn13	0	3.881	39.937	10.993	45.524	5.336	2.412
ENSMUSG00000008845	Cd163	8.563	1.148	19.365	4.593	22.499	30.591	30.921
ENSMUSG00000008855	Hdac5	452.053	177.678	340.194	451.15	1449.42	1466.98	1578.59
ENSMUSG00000008859	Rala	89.848	78.112	777.2	813.194	861.506	716.845	908.449
ENSMUSG00000008874	Clec3a	0	0	0	0	0	0	0
ENSMUSG00000008892	Vdac3	1431.91	4642.64	1405.17	1774.77	1527.32	1832.37	1633.65
ENSMUSG00000008932	Slc1a7	0	0	0	0	0	0	0
ENSMUSG00000008958	Vps72	996.431	1040.08	1084.65	915.025	667.716	641.616	711.312
ENSMUSG00000008976	Gabpa	1936.31	2476.05	708.292	809.466	1094.35	1210.74	1074.88
ENSMUSG00000008999	Bmp7	0	0	11.489	30.472	0.679	0	0.669
ENSMUSG00000009013	Dynll1	1727.72	2637.56	2468.99	3043.72	3144.81	4027.34	3235.16
ENSMUSG00000009030	Pdcl	1278.92	798.371	454.751	470.231	1314.04	1401.22	1102.6
ENSMUSG00000009035	Tmem184b	387.518	1073.69	756.926	690.913	3834.35	3263.19	4706.39
ENSMUSG00000009047	Gm5965	0	0	0	0	0	0	0
ENSMUSG00000009070	Rsph14	0.101	0.243	0	0	0	2.235	0
ENSMUSG00000009073	Nf2	830.865	1230.18	657.54	793.392	1439.57	1039.01	1427.44
ENSMUSG00000009075	Cabp7	1.504	1.168	4.588	0.496	1.826	3.164	1.294
ENSMUSG00000009076	Zmat5	308.271	385.43	413.19	349.989	277.139	371.236	347.98
ENSMUSG00000009079	Ewsr1	8185.07	16736.3	5210.24	5381.25	4580.29	5940.29	5030.92
ENSMUSG00000009090	Ap1b1	3908.48	3728.76	1902.16	1729.63	1253.34	929.938	1195
ENSMUSG00000009092	Derl3	45.103	328.262	195.245	314.57	10405.2	12336.8	12236.5
ENSMUSG00000009093	Gstt4	0	2.762	0	0	0.468	2.829	4.397
ENSMUSG00000009097	Tbx1	0	0	0	0	0	0	0
ENSMUSG00000009108	Gnat2	2.476	5.818	0	0	128.976	46.932	131.381
ENSMUSG00000009112	Bcl2l13	1039.41	1090.81	499.778	512.748	994.653	880.875	1034.65
ENSMUSG00000009114	2610028H24Rik	0	0	0.899	0	0	0	0
ENSMUSG00000009115	Spatc1l	0.607	0.341	0	8.49	0	0	0
ENSMUSG00000009145	Dqx1	10.555	69.552	79.264	50.42	11.073	8.514	19.99
ENSMUSG00000009185	Ccl8	0	0	0	0	1.358	0	0
ENSMUSG00000009207	Lnpk1	486.234	659.19	139.688	157.756	393.956	435.128	383.737
ENSMUSG00000009210	Prr29	1.207	2.116	0	0	0	0	1.339
ENSMUSG00000009214	Tmem8c	0	0	0	0	0.707	0	0
ENSMUSG00000009216	Fam163b	0.886	0	0	0	0	0	0
ENSMUSG00000009246	Trpm5	2.785	73.092	0	33.825	0.707	4.261	1.942
ENSMUSG00000009248	Ascl2	0	1.778	0	0	3.395	0.437	0.603
ENSMUSG00000009281	Rarres2	6.141	1.927	0	0.459	0	0	0
ENSMUSG00000009291	Pttg1ip	1447.42	645.228	1419.78	1472.24	2851.15	2019.95	2788.02
ENSMUSG00000009292	Trpm2	11.13	9.353	106.422	160.678	27.276	49.548	27.305
ENSMUSG00000009293	Ube2g2	818.062	1030.01	614.797	854.341	1771.59	1940.6	1764.59
ENSMUSG00000009350	Mpo	0.886	0	1.094	0	2549.96	0	24.918
ENSMUSG00000009356	Lpo	0	0	0	0	0.935	0	0.625
ENSMUSG00000009376	Met	2.299	0	0.547	5.386	29.767	3.776	0.603
ENSMUSG00000009378	Slc16a12	0.101	0	0	0.496	1.061	0	0
ENSMUSG00000009394	Syn2	0	0	0	0	1.415	0	0
ENSMUSG00000009406	Elk1	209.901	218.722	151.988	240.977	161.792	118.447	157.811
ENSMUSG00000009418	Nav1	15.344	0.121	66.516	60.762	34.904	31.598	24.918
ENSMUSG00000009470	Tnpo1	2826.37	2864.95	1185.66	859.917	884.807	874.146	613.99
ENSMUSG00000009471	Myod1	0	0	0	0	1.415	0	0
ENSMUSG00000009487	Otog	0.101	0.121	0	0	0.679	0	0
ENSMUSG00000009535	Rnmt	1097.33	1343.02	626.037	698.371	476.184	539.713	564.868
ENSMUSG00000009545	Kcnq1	0	0	0	0	0	0	0
ENSMUSG00000009549	Srp14	961.072	1101.9	1081.98	924.648	2052.08	2035.23	2041.51
ENSMUSG00000009551	6330409D20Rik	0.262	0.146	0.653	0.496	0.679	0.437	0.669
ENSMUSG00000009555	Cdk9	590.923	490.896	2452.96	2349.64	1610.9	1494.9	1570.73
ENSMUSG00000009563	Tor2a	703.936	538.404	691.39	722.27	2239.7	2223.37	2426.61
ENSMUSG00000009566	Fpgs	355.063	278.554	306.511	346.784	566.392	498.305	573.744
ENSMUSG00000009569	Mkl2	462.72	357.059	312.987	356.799	135.187	72.92	115.018
ENSMUSG00000009575	Cbx5	732.854	2736.3	436.833	544.288	559.551	948.342	458.028
ENSMUSG00000009580	Odam	0	0	0	0	0	0	0.603
ENSMUSG00000009585	Apobec3	13969.1	14244.2	9580.87	9797.95	3226.14	3978.26	4016.16
ENSMUSG00000009588	St6galnac1	1.04	0.128	0	0	0.354	0	0
ENSMUSG00000009596	Taf7l	0.481	0	1.094	0	2.716	0	0.603
ENSMUSG00000009614	Sardh	0	0	4.377	0	1.061	2.158	0
ENSMUSG00000009621	Vav2	386.025	463.292	1412.42	1426.41	485.54	347.281	388.137
ENSMUSG00000009628	Tex15	3.418	3.672	12.372	0	6.465	6.791	4.307
ENSMUSG00000009630	Ppp2cb	37.501	36.344	516.795	471.28	997.486	980.413	1152.33
ENSMUSG00000009633	G0s2	0	0.366	10.395	0	7.229	0	6.095
ENSMUSG00000009640	Dmap1	449.51	529.018	337.013	501.449	301.788	353.543	377.942
ENSMUSG00000009646	Pla2g12b	0	0	0	3.475	0	0	0
ENSMUSG00000009647	Mcu	57.799	33.251	217.383	160.043	330.82	323.571	306.449
ENSMUSG00000009654	Oit3	0	1.214	0.547	14.468	8.385	0.875	0
ENSMUSG00000009670	Tex11	0	0	0	10.797	0.707	0	0
ENSMUSG00000009681	Bcr	50.232	19.582	155.235	144.788	122.542	141.003	101.955
ENSMUSG00000009687	Fxyd5	791.8	69.696	1638.2	1777.95	1613.28	2164.15	1583.74
ENSMUSG00000009731	Kcnd1	7.219	4.084	13.057	23.239	16.58	1.954	9.509
ENSMUSG00000009733	Tfcp2	150.485	96.911	83.719	56.961	92.694	56.024	71.987
ENSMUSG00000009734	Pou6f2	1.482	0.341	3.944	4.115	12.676	0	1.339
ENSMUSG00000009739	Pou6f1	128.884	53.871	568.767	488.735	408.632	331.011	546.107
ENSMUSG00000009741	Ubp1	276.1	226.948	2254.22	1749.79	1158.84	1018.77	1327.79
ENSMUSG00000009772	Nuak2	2721.76	728.221	1105.99	1432.58	140.098	257.441	139.669
ENSMUSG00000009828	Ick	59.177	58.121	55.467	80.437	494.628	508.561	477.187
ENSMUSG00000009863	Sdhb	1484.32	4142.89	1508.05	1424	2366.73	3068.8	2559.12
ENSMUSG00000009876	Cox4i2	0	0.316	0	0	1.643	5.855	1.963
ENSMUSG00000009894	Snap47	350.372	217.403	586.427	410.305	813.997	511.265	775.349
ENSMUSG00000009900	Wnt3a	0	0	0	3.971	4.838	1.312	2.008
ENSMUSG00000009905	Kdsr	549.296	147.439	367.394	194.896	529.228	337.953	531.197
ENSMUSG00000009907	Vps4b	3843.77	2848.3	1669.59	1830.63	2421.42	2609.72	2427.29
ENSMUSG00000009927	Rps25	1663.12	1587.15	3141.14	3146.03	2941.09	3563.82	2775.15
ENSMUSG00000009941	Nxf2	15.493	23.37	0	17.009	7.393	2.187	1.339
ENSMUSG00000009995	Taz	2892.01	1328.2	1931.89	2114.34	1214.61	1166.83	1301.73
ENSMUSG00000010021	Kif19a	8.895	22.179	4.57	6.251	78.916	71.033	60.032
ENSMUSG00000010025	Aldh3a2	1524.37	960.435	952.572	895.514	1357.32	1233.19	1352.91
ENSMUSG00000010044	Zmynd10	1.282	0.59	0	2.297	0	1.798	0.669
ENSMUSG00000010045	Tmem115	824.085	537.22	455.179	685.274	1182.84	1050.17	1199.45
ENSMUSG00000010047	Hyal2	186.301	103.973	145.617	171.795	206.955	172.97	202.853
ENSMUSG00000010048	Ifrd2	252.863	257.13	198.071	176.631	241.101	266.786	246.485
ENSMUSG00000010051	Hyal1	84.96	59.287	42.809	108.768	37.103	31.489	44.454
ENSMUSG00000010054	Tusc2	87.844	41.916	600.565	715.72	873.311	597.211	890.104
ENSMUSG00000010057	Nprl2	521.833	463.341	649.523	573.957	426.934	637.102	526.302
ENSMUSG00000010064	Slc38a3	0	0	2.611	5.708	2.829	0	0
ENSMUSG00000010066	Cacna2d2	6.466	12.421	8.843	14.868	22.016	25.489	7.698
ENSMUSG00000010067	Rassf1	798.663	567.07	790.702	790.629	314.922	375.306	356.513
ENSMUSG00000010080	Epn3	0	0	0	0	0	0	0
ENSMUSG00000010086	Rnf112	0	0	0	0	0	0	0
ENSMUSG00000010095	Slc3a2	1848.86	1580.54	884.459	841.63	22946.8	13985.3	30354.9
ENSMUSG00000010097	Nxf1	5123.05	4221.7	3946.05	4631.76	2215.4	2397.83	2340.61
ENSMUSG00000010110	Stx5a	2281.2	2138.92	1201.6	1339.47	4845.91	5930.81	5326.38
ENSMUSG00000010122	Slc47a1	0	0	0.547	0	0	0	0
ENSMUSG00000010136	Pifo	18.72	0.753	10.963	13.848	0.354	2.487	1.294
ENSMUSG00000010142	Tnfrsf13b	9203.85	3842.61	7785.35	7438.96	14472.1	8413.2	14035.5
ENSMUSG00000010154	Spire2	0.403	0	0	15.637	9.652	13.911	7.854
ENSMUSG00000010175	Prox1	0.101	0.741	0.45	30.586	10.257	0	1.874
ENSMUSG00000010205	Raver1	2032.57	3778.32	639.591	814.5	1286.07	1314.83	1270.2
ENSMUSG00000010277	2610507B11Rik	4818.98	4202.21	3117.46	3233.09	2844.09	2416.01	2924.93
ENSMUSG00000010290	AI597479	740.242	663.783	304.041	308.239	209.613	338.676	298.27
ENSMUSG00000010307	Tmem86a	110.862	8.781	39.694	142.469	131.013	44.653	108.568
ENSMUSG00000010311	Optc	0	0	1.306	0	1.415	0	0.603
ENSMUSG00000010342	Tex14	4.287	24.62	1.896	16.453	18.323	12.349	51.284
ENSMUSG00000010358	Ifi35	1143.46	989.159	1526.62	1654.91	850.17	1017.92	1016.89
ENSMUSG00000010362	Rdm1	475.899	665.068	644.504	772.764	402.486	392.793	396.932
ENSMUSG00000010376	Nedd8	740.408	1633.8	776.615	751.083	536.536	762.132	602.641
ENSMUSG00000010392	Gosr1	1563.27	971.215	675.282	670.602	980.764	789.878	927.772
ENSMUSG00000010406	Mrpl52	150.773	172.062	293.245	281.354	192.617	209.436	174.393
ENSMUSG00000010435	Spaca7	0	0	0	0	0	0	0
ENSMUSG00000010453	Kansl3	1401.46	1454.59	905.006	1149.7	950.183	587.269	800.764
ENSMUSG00000010461	Eya4	0	0	2.188	1.489	2.915	0.437	0
ENSMUSG00000010476	Ebf3	0	0	3.283	0	13.864	0	2.412
ENSMUSG00000010505	Myt1	0	0	5.845	0	5.461	1.079	24.58
ENSMUSG00000010517	Faf1	58.748	83.733	1267.2	962.113	1856.77	1646.04	2008.3
ENSMUSG00000010529	Gm266	0	0.146	0	0	1.403	1.312	1.339
ENSMUSG00000010538	Tsacc	20.309	19.468	19.596	27.4	19.209	9.735	14.078
ENSMUSG00000010554	Mettl16	910.188	965.915	550.184	664.852	619.275	629.88	630.733
ENSMUSG00000010592	Dazl	0	0	0	0	4.677	0	2.008
ENSMUSG00000010601	Apol7a	0	0.121	0	0	5.22	0	0
ENSMUSG00000010607	Pigyl	98.124	137.929	106.572	140.01	156.86	140.436	158.54
ENSMUSG00000010608	Rbm25	4708.87	4688.54	4246.11	3727.01	2200.31	2988.51	2539.65
ENSMUSG00000010609	Psen2	832.474	949.353	852.443	855.682	477.477	387.851	548.456
ENSMUSG00000010651	Acaa1b	1.68	2.998	3.088	1.028	3.172	14.253	2.611
ENSMUSG00000010660	Plcd1	0.38	13.064	105.534	41.509	60.274	50.466	48.558
ENSMUSG00000010663	Fads1	8.562	267.655	67.839	83.324	208.223	250.518	268.416
ENSMUSG00000010721	Lmbr1	22.558	8.107	18.859	12.645	20.353	8.541	8.53
ENSMUSG00000010751	Tnfrsf22	239.656	78.652	146.087	128.625	59.363	93.902	98.908
ENSMUSG00000010755	Cars	914.77	1700.43	720.248	671.835	2021.2	2113.88	2473.12
ENSMUSG00000010760	Phlda2	0	0	0	0	0	0	0
ENSMUSG00000010796	Asz1	0.101	0	0	0	0.354	0	0
ENSMUSG00000010797	Wnt2	0	0	13.038	0.496	0	0	0
ENSMUSG00000010803	Gabra1	2.296	0.146	1.2	13.691	1.712	2.187	4.243
ENSMUSG00000010825	Grid2ip	0	0	0	0	0	0	0
ENSMUSG00000010830	Kdelr3	0.508	0.341	1.798	0	534.015	634.107	408.422
ENSMUSG00000010841	1700006E09Rik	0	0	0	0	0	0	0
ENSMUSG00000010911	Apip	170.183	338.762	247.294	254.181	156.919	226.369	161.159
ENSMUSG00000010914	Pdhx	415.789	726.768	306.285	421.222	265.418	264.631	225.633
ENSMUSG00000010936	Vac14	307.031	336.969	1383.88	975.387	1410.98	1193.71	1434.56
ENSMUSG00000011008	Mcoln2	651.688	402.469	447.289	1272.51	1762.75	1620.97	2266.17
ENSMUSG00000011034	Slc5a1	0.644	0	0	2.978	0.354	0	0.625
ENSMUSG00000011096	Akt1s1	194.702	130.746	224.467	428.097	432.69	435.313	481.389
ENSMUSG00000011114	Tbrg1	1212.3	1644.83	2072.97	1935.64	3357.19	3927.2	3726.59
ENSMUSG00000011118	Panx3	0.136	0	0	1.065	0.354	0	0.603
ENSMUSG00000011148	Adssl1	110.501	170.198	165.038	194.481	1721.38	1051.12	1545.22
ENSMUSG00000011154	Cfap161	0	0	0	0	0.679	0	0
ENSMUSG00000011158	Brf1	103.604	80.326	1365.45	1343.44	1033.54	937.813	1141.08
ENSMUSG00000011171	Vipr2	2.173	7.899	0.45	0	0	0	0
ENSMUSG00000011179	Odc1	67.753	174.49	717.009	681.851	2184.19	2136.72	2503.24
ENSMUSG00000011254	Thg1l	67.172	97.728	143.142	90.646	88.691	124.637	87.711
ENSMUSG00000011256	Adam19	1365.38	112.994	1044.17	1136.39	526.028	1524.2	659.083
ENSMUSG00000011257	Pabpc4	97.801	198.347	447.237	336.728	597.234	628.919	628.43
ENSMUSG00000011263	Exoc3l2	0	0.243	0	2.978	1.74	0	0
ENSMUSG00000011267	Zfp296	478.607	395.708	349.506	484.669	695.431	922.717	766.267
ENSMUSG00000011305	Plin5	0	0	0	0	0	0	0.625
ENSMUSG00000011306	Sugp1	1162.09	1294.56	1158.36	964.262	1238.08	1356.57	1306.74
ENSMUSG00000011349	Dmrtc2	0	0	0	0	0.354	0	0
ENSMUSG00000011382	Dhdh	40.503	73.701	129.9	82.944	221.043	80.255	189.033
ENSMUSG00000011427	Zfp790	785.937	425.104	403.821	483.819	787.009	615.002	780.892
ENSMUSG00000011463	Cpb1	0	11.913	0	0.993	0.354	0	0
ENSMUSG00000011486	Slc25a41	0	0.711	0	0	0	0.539	1.228
ENSMUSG00000011589	Fsd1	0	4.513	0	0.459	3.993	0	0
ENSMUSG00000011632	Pinlyp	0.407	15.516	4.377	1.489	2.887	22.284	1.852
ENSMUSG00000011658	Fuz	555.967	465.546	463.226	411.971	283.568	209.819	359.586
ENSMUSG00000011751	Sptbn4	27.809	25.768	32.872	23.787	8.523	21.853	5.621
ENSMUSG00000011752	Pgam1	2015.66	5810.72	1357.87	1629.53	2163.4	3015.91	2239.67
ENSMUSG00000011831	Evi5	63.085	6.414	163.618	246.807	1374.13	820.456	2065.09
ENSMUSG00000011832	Evi5l	375.604	174.852	228.681	183.981	180.381	142.082	179.099
ENSMUSG00000011837	Snapc2	344.558	366.402	322.282	235.782	270.684	266.359	280.45
ENSMUSG00000011877	Git1	64.257	123	771.839	797.371	1142.99	664.836	1150.17
ENSMUSG00000011884	Gltp	937.995	1116.01	2182.79	2020.73	2280.76	2176.16	2222.11
ENSMUSG00000011958	Bnip2	2509.5	3936.49	1113.06	1261.89	1129.53	1079.93	1024.74
ENSMUSG00000011960	Ccnt1	1820.16	1664.52	1389.19	1372.24	1100.45	1117.24	1142.78
ENSMUSG00000012017	Scarf2	0	0	0	0	11.301	7.743	15.752
ENSMUSG00000012042	4930579F01Rik	0	0	0	0	0	0	0
ENSMUSG00000012076	Brms1l	446.787	1616.91	635.758	376.594	275.32	310.593	260.278
ENSMUSG00000012114	Med15	1400.12	1180.65	932.216	1566.48	1115.48	836.208	1062.55
ENSMUSG00000012117	Dhdds	452.795	695.469	330.657	364.849	1614.06	2740.76	2002.71
ENSMUSG00000012123	Aim1l	75.177	51.883	105.092	51.429	5.835	9.121	7.007
ENSMUSG00000012126	Ubxn11	323.683	673.287	591.269	283.952	103.074	53.978	84.121
ENSMUSG00000012187	Mogat1	0	0	0	0	0	0.539	1.963
ENSMUSG00000012211	Tex22	0.407	0.121	0	1.136	0.354	0	0.669
ENSMUSG00000012282	Wnt8a	0.202	0	0	1.489	0	0	0
ENSMUSG00000012296	Tjap1	337.709	411.534	440.252	348.868	324.492	337.829	358.152
ENSMUSG00000012350	Ehf	0.101	599.36	59.658	32.769	4.655	2.625	5.494
ENSMUSG00000012396	Nanog	0	0.128	0	0	0.354	0	0
ENSMUSG00000012405	Rpl15	834.478	1246.73	2933.72	2977.68	2543.48	3213.94	2437.53
ENSMUSG00000012422	Tmem167	1376.59	1465.6	1074.6	967.351	2419.15	2621.82	2122.17
ENSMUSG00000012428	Steap4	38.129	1.758	19.695	0	17.202	1.618	0
ENSMUSG00000012429	Mplkip	772.024	478.543	579.938	541.835	518.483	464.85	463.544
ENSMUSG00000012443	Kif11	18.694	7685.18	288.356	135.569	499.983	1821.47	468.47
ENSMUSG00000012483	Rpa3	206.647	665.479	159.831	171.483	140.805	236.528	140.886
ENSMUSG00000012519	Mlkl	9.842	0	1.959	24.032	114.671	123.73	132.804
ENSMUSG00000012520	Phox2b	0.543	0	2.188	0	0.468	0	0
ENSMUSG00000012535	Tnpo3	2889.07	3776.09	2134.49	1741.99	2217.02	2211.64	2038.87
ENSMUSG00000012609	Ttll5	394.376	639.847	209.976	273.208	214.796	252.817	227.98
ENSMUSG00000012640	Zfp715	1323.46	703.436	550.059	475.318	467.58	358.134	454.617
ENSMUSG00000012705	Retn	0.136	0	1.641	0	0	0	0
ENSMUSG00000012777	Acpt	0.792	0.201	1.65	0.496	2.692	0	1.228
ENSMUSG00000012819	Cdh23	8.103	0.249	5.373	9.579	55.796	82.528	50.574
ENSMUSG00000012848	Rps5	1692.04	2176.28	8184.78	8434.11	6358.09	7330.41	6393.58
ENSMUSG00000012889	Podnl1	6.144	5.09	70.089	14.669	3.395	2.625	20.015
ENSMUSG00000013033	Adgrl1	14.96	28.971	48.537	46.61	107.77	49.104	87.253
ENSMUSG00000013076	Amotl1	0	1.774	0	0	14.543	27.72	2.678
ENSMUSG00000013083	2200002J24Rik	0	1.174	0	0	0.354	0	0.669
ENSMUSG00000013089	Etv5	200.013	161.915	38.618	79.6	508.961	606.109	511.035
ENSMUSG00000013091	Tmem190	0	0	0	0	0.679	0	0.625
ENSMUSG00000013150	Gfod2	33.495	47.257	98.426	51.938	82.567	60.596	103.499
ENSMUSG00000013155	Enkd1	15.838	284.413	46.093	16.566	20.236	42.415	16.668
ENSMUSG00000013158	4933405L10Rik	0	0	0	0	0	0	0
ENSMUSG00000013160	Atp6v0d1	1068.86	1567.56	411.799	457.031	855.69	1165.44	1010.35
ENSMUSG00000013236	Ptprs	28.289	21.13	235.893	396.598	80.411	45.726	84.955
ENSMUSG00000013275	Slc41a1	786.692	881.797	725.697	734.76	2153.4	2539.7	2512.79
ENSMUSG00000013338	Fer1l4	0.136	0	0.45	0	0.354	0	1.206
ENSMUSG00000013353	4931406B18Rik	0.127	0	0	0	1.358	0	0
ENSMUSG00000013367	Iglon5	0	2.056	0	0	3.155	0	0.625
ENSMUSG00000013415	Igf2bp1	0.303	0.073	5.373	15.46	14.855	1.312	2.434
ENSMUSG00000013418	B4galnt2	11.66	2.541	6.423	1.946	0.354	0	0.625
ENSMUSG00000013419	Zfp651	1.087	15.306	1.544	0.919	197.833	155.797	86.362
ENSMUSG00000013465	Nelfb	3197.38	3202.62	2008.85	2360.93	1515.02	1758.71	1689.3
ENSMUSG00000013483	Card14	0.438	0.293	0	0	0	0	0
ENSMUSG00000013495	Tmem175	597.881	490.428	791.863	624.051	704.809	717.222	774.003
ENSMUSG00000013523	Bcas1	22.013	50.17	19.216	18.137	11.199	10.207	8.681
ENSMUSG00000013539	Tango2	389.407	665.84	591.104	378.771	354.567	410.652	328.235
ENSMUSG00000013584	Aldh1a2	0	0.607	4.924	7.349	189.178	651.668	209.4
ENSMUSG00000013593	Ndufs2	1497.87	2528.54	1524.15	1544.52	1932.29	2366.78	2052.53
ENSMUSG00000013611	Snx31	0	0	8.206	0.993	0	0	1.249
ENSMUSG00000013622	Atraid	657.895	387.906	514.887	440.756	1363.13	1295.05	1461.27
ENSMUSG00000013629	Cad	1663.24	1463.27	534.825	1014.78	2795.94	2691.1	3608.03
ENSMUSG00000013643	Lypd8	0	0	0	0.496	3.183	0	0
ENSMUSG00000013646	Sh3bp5l	586.436	422.102	376.088	334.238	628.781	705.353	664.691
ENSMUSG00000013653	1810065E05Rik	0	0	0	0	0	0	0
ENSMUSG00000013662	Atad1	2020.9	5120.56	784.209	800.78	2138.89	1875.66	2112.85
ENSMUSG00000013663	Pten	5119.12	6377.24	4790.14	5019.73	6225.64	5894.12	6935.14
ENSMUSG00000013668	4933402N03Rik	0	0	0	0	4.598	0	0
ENSMUSG00000013698	Pea15a	334.428	462.962	550.621	619.752	768.877	406.069	710.961
ENSMUSG00000013701	Timm23	699.941	1370.42	804.23	651.728	893.113	1116.55	961.906
ENSMUSG00000013707	Tnfaip8l2	1278.63	440.635	1086.83	1112.24	54.474	121.776	43.235
ENSMUSG00000013736	Trnt1	2330.61	1706.53	993.095	1215.64	1223.43	1721.1	1370.11
ENSMUSG00000013766	Ly6g6e	0.633	0	0	0	1.033	0	0
ENSMUSG00000013787	Ehmt2	502.546	811.724	1600.05	1648.93	1628.15	1733.51	1705.7
ENSMUSG00000013822	Elof1	412.914	1136.47	325.76	433.44	744.616	854.757	761.311
ENSMUSG00000013833	Med16	764.311	893.972	637.605	570.174	927.733	678.533	879.987
ENSMUSG00000013846	St3gal1	322.085	59.68	620.141	772.68	621.968	880.26	798.404
ENSMUSG00000013858	Tmem259	91.292	74.842	680.17	548.016	533.278	519.876	563.914
ENSMUSG00000013878	Rnf170	407.371	275.315	399.66	350.655	494.308	583.05	436.907
ENSMUSG00000013921	Clip3	0	6.611	9.3	0.459	4.814	4.66	24.676
ENSMUSG00000013928	Thap8	1.611	6.036	2.735	0	2.464	2.768	0.625
ENSMUSG00000013936	Myl2	0.237	0	0	0.496	0.679	0	0
ENSMUSG00000013973	Dedd	369.849	444.098	609.6	582.744	442.001	559.577	579.646
ENSMUSG00000013974	Mcemp1	0.832	3.555	36.655	13.403	47.65	1.312	4.221
ENSMUSG00000013997	Nit1	429.673	468.364	353.968	428.811	445.66	573.569	454.344
ENSMUSG00000014030	Pax5	2252.26	1581.34	1013.07	1331.15	29.142	120.219	8.663
ENSMUSG00000014039	Prdm15	533.527	480.592	334.546	467.871	307.436	225.35	291.388
ENSMUSG00000014074	Rnf168	338.746	545.282	251.102	250.525	567.687	432.516	489.609
ENSMUSG00000014075	Tctex1d2	44.756	33.309	56.616	59.476	45.154	17.367	29.039
ENSMUSG00000014077	Chp1	1532.33	3140.22	1310.02	1135.88	2186.33	1858.21	2064.3
ENSMUSG00000014104	Sval2	0	0	0	0	0.707	0	0
ENSMUSG00000014158	Trpv4	1.088	0.734	0	0	8.941	24.406	3.347
ENSMUSG00000014164	Klhl3	0.506	0.347	2.188	0	0	0	3.101
ENSMUSG00000014177	Tvp23b	644.426	399.858	424.587	448.582	2622.38	2292.25	2241.47
ENSMUSG00000014195	Dnajc7	4631.93	4418.15	5448.03	4837.3	3863.01	4140.39	3822.55
ENSMUSG00000014198	Zfp385c	6.793	6.151	1.641	8.517	3.07	0	2.008
ENSMUSG00000014226	Cacybp	1611.11	3191.01	1215.64	1456.8	1130.83	1524.52	1009.91
ENSMUSG00000014232	Cluap1	356.459	373.876	414.807	311.936	239.271	190.253	216.9
ENSMUSG00000014243	Zswim7	51.294	40.896	67.881	44.273	30.993	46.721	44.705
ENSMUSG00000014245	Pigl	90.165	113.775	80.015	83.824	72.893	94.918	90.823
ENSMUSG00000014294	Ndufa2	302.142	456.354	328.273	239.416	462.615	678.373	475.862
ENSMUSG00000014301	Pam16	33.138	61.337	76.305	56.736	118.61	138.425	90.493
ENSMUSG00000014303	Glis2	14.777	9.567	3.554	13.834	25.195	6.218	16.786
ENSMUSG00000014313	Cox6c	491.025	911.836	598.81	625.802	769.811	1059.37	760.952
ENSMUSG00000014329	Bicc1	0.734	0	8.542	12.083	10.355	0.437	0
ENSMUSG00000014349	Ube2z	190.271	187.315	949.12	1051.27	2015.8	1726.78	2084.46
ENSMUSG00000014351	Gip	0	0	0	0	0	0	0
ENSMUSG00000014353	Tmem87b	838.49	375.591	589.49	375.767	422.539	378.854	441.765
ENSMUSG00000014355	Anapc1	4752.3	5714.14	1889.52	1750.99	1280.82	1347.29	1288.48
ENSMUSG00000014361	Mertk	11.967	6.612	71.09	26.096	21.918	88.365	32.644
ENSMUSG00000014402	Tsg101	1332.29	1933.19	1019.52	914.217	1426.93	1300.44	1485.86
ENSMUSG00000014418	Hps5	1174.99	1561.01	1194.16	770.266	408.147	341.562	387.895
ENSMUSG00000014426	Map3k4	612.374	387.261	549.731	608.743	618.439	542.674	695.717
ENSMUSG00000014444	Piezo1	291.36	208.728	910.971	902.576	1077.3	1043.21	1261.75
ENSMUSG00000014453	Blk	6956.85	4587.79	4941.36	5633.46	778.401	1222.91	833.955
ENSMUSG00000014470	Rnf166	118.213	70.376	958.733	740.642	562.702	431.28	505.826
ENSMUSG00000014496	Ankrd28	386.455	170.412	467.547	317.753	1286.69	803.214	1010.21
ENSMUSG00000014498	Ankrd52	51.505	99.837	78.013	130.596	68.993	72.179	70.31
ENSMUSG00000014503	Pkd2l2	31.506	13.964	54.187	29.493	417.393	559.178	392.999
ENSMUSG00000014504	Srp19	740.354	1018.9	649.483	625.501	1580.64	2926.9	1794.56
ENSMUSG00000014529	Tmbim7	0.136	0	0	0	1.175	0	0
ENSMUSG00000014542	Clec4f	0	0	0	0	0.707	0	0
ENSMUSG00000014543	Klra17	0.101	0.51	4.924	6.964	25.027	3.881	33.28
ENSMUSG00000014547	Wdfy2	315.128	198.66	88.364	209.762	37.657	44.647	33.125
ENSMUSG00000014550	Rbsn	1095.04	726.179	846.192	534.578	987.832	698.151	910.96
ENSMUSG00000014551	Mrps25	376.997	491.517	488.882	710.724	650.869	582.81	561.08
ENSMUSG00000014554	Dguok	908.914	779.997	920.927	834.074	469.352	369.995	459.433
ENSMUSG00000014592	Camta1	134.049	236.298	121.893	115.172	94.157	73.349	84.854
ENSMUSG00000014599	Csf1	68.581	12.36	96.231	55.138	14.942	6.401	0.603
ENSMUSG00000014601	Strip1	1490.88	971.247	1508.29	1096.02	861.419	787.861	951.671
ENSMUSG00000014602	Kif1a	0	0	10.942	1.837	4.005	0	0
ENSMUSG00000014603	Alx3	0	0	0	0	14.244	0.97	3.839
ENSMUSG00000014606	Slc25a11	2146.08	2354.21	1527.02	1698.42	1181.69	1165.23	1166.11
ENSMUSG00000014609	Chrne	0.945	0.621	0	0.496	1.147	1.025	0
ENSMUSG00000014633	Cmc2	55.742	236.772	78.328	57.247	137.137	220.328	103.962
ENSMUSG00000014668	Chfr	1809.72	2621.06	1310.8	1170.98	824.982	1210.11	929.075
ENSMUSG00000014686	Ceacam16	20.04	136.729	131.407	90.489	2.505	6.333	10.311
ENSMUSG00000014704	Hoxa2	0	0	0	0	1.358	0	0
ENSMUSG00000014725	Adam28	2.455	1.004	3.917	31.395	12.351	3.45	1.228
ENSMUSG00000014747	Ankrd53	0.809	0.918	2.188	0	0.354	0	0
ENSMUSG00000014748	Tex261	1292.22	1313.44	1442.08	1203.52	1872.22	1939.14	2020.84
ENSMUSG00000014763	Fam120b	1362.95	878.469	1377.99	1006.68	1119.32	975.829	1108.19
ENSMUSG00000014767	Tbp	919.023	994.78	659.025	642.159	482.276	549.032	522.311
ENSMUSG00000014769	Psmb1	1612.19	3258.48	2812.43	2296.04	3921	4699.39	4165.59
ENSMUSG00000014771	Pdcd2	79.071	61.098	362.974	414.14	329.269	371.644	393.457
ENSMUSG00000014773	Dll1	62.688	117.443	11.489	32.065	0	5.44	6.138
ENSMUSG00000014776	Nol3	0	0.602	9.793	0.496	34.124	14.736	30.194
ENSMUSG00000014778	Fhod1	26.063	23.098	149.793	137.371	29.878	32.863	31.842
ENSMUSG00000014782	Plekhg4	0.253	1.785	1.306	0	4.428	3.062	0
ENSMUSG00000014786	Slc9a5	33.318	58.011	185.561	77.695	8.324	16.735	7.899
ENSMUSG00000014791	Elmo3	92.672	76.31	126.49	140.591	162.968	87.635	155.797
ENSMUSG00000014813	Stc1	1.078	1.077	9.793	63.32	1.415	0	0.603
ENSMUSG00000014837	4931428F04Rik	103.477	125.309	87.951	90.073	58.802	52.13	65.26
ENSMUSG00000014846	Tppp3	0.508	1.324	54.322	216.857	5.391	7.786	6.809
ENSMUSG00000014850	Msh3	800.822	2608.8	286.808	452.573	573.732	734.559	608.128
ENSMUSG00000014852	Adamts13	0.127	0.243	9.152	0	0.354	0	1.272
ENSMUSG00000014856	Tmem208	446.211	389.096	715.671	650.164	1185.93	1522.74	1471.26
ENSMUSG00000014859	E2f4	870.743	1513.39	2211.98	1965.45	1097.05	1283.9	1073.41
ENSMUSG00000014867	Surf4	2826.11	3064.66	2204.99	1855.86	13403.2	19076.3	15260.9
ENSMUSG00000014873	Surf2	614.145	308.68	619.683	570.747	230.864	213.114	205.168
ENSMUSG00000014905	Dnajb9	339.802	286.776	75.817	132.338	3286.29	3214.79	3029.73
ENSMUSG00000014907	Naf1	3.265	11.544	44.248	20.538	29.86	19.509	20.735
ENSMUSG00000014932	Yes1	29.514	124.379	113.309	63.529	268.965	123.358	220.127
ENSMUSG00000014956	Ppp1cb	2494.56	2829.7	1512.7	1215.66	2337.48	2526.75	2498.25
ENSMUSG00000014959	Gorasp2	2251.11	2176.59	1933.96	1520.54	6996.62	7819.23	7756.68
ENSMUSG00000014980	Tsen15	194.601	345.968	212.032	148.558	161.218	175.371	149.263
ENSMUSG00000015001	Oc90	0	0	0	0	0.354	0	0
ENSMUSG00000015002	Efr3a	2160.17	1628.31	2161.1	1875.37	2012.8	1708.04	1705.74
ENSMUSG00000015013	Trappc2l	172.862	182.735	196.139	175.511	497.738	548.501	506.963
ENSMUSG00000015016	Acsf3	171.663	271.18	136.452	121.948	157.647	182.099	154.191
ENSMUSG00000015023	Ddx19a	384.534	2004.31	236.182	217.325	339.046	362.018	309.45
ENSMUSG00000015027	Galns	445.787	595.202	186.697	367.501	1317.35	1467.33	1444.75
ENSMUSG00000015053	Gata2	0.701	0	16.494	14.977	22.781	0.539	4.62
ENSMUSG00000015083	C8g	9.775	9.911	10.102	9.13	50.668	39.439	40.114
ENSMUSG00000015085	Entpd2	0	0	0	0	1.403	0	0.603
ENSMUSG00000015087	Rabl6	123.337	89.799	678.804	680.135	1848.13	1730.47	1812.84
ENSMUSG00000015090	Ptgds	0	0	13.094	1.136	10.781	0	0
ENSMUSG00000015092	Edf1	750.023	1010.5	1347.7	1396.2	2097.85	2344.01	2266.09
ENSMUSG00000015093	Clic3	7.947	8.764	3.897	4.006	4.262	1.845	5.801
ENSMUSG00000015094	Npdc1	0	1.615	28.205	3.542	5.871	3.937	0.669
ENSMUSG00000015095	Fbxw5	1436.91	1275.04	1034.12	1200.3	591.389	658.948	683.949
ENSMUSG00000015112	Slc25a13	25.139	492.042	66.067	46.635	63.81	88.681	42.411
ENSMUSG00000015120	Ube2i	4057.31	4601.8	2694.51	2925.27	2296.35	2687.17	2291.8
ENSMUSG00000015126	Tsr3	258.556	321.666	440.836	372.352	281.949	394.948	276.61
ENSMUSG00000015127	Unkl	657.192	276.986	203.45	233.798	384.413	463.815	377.105
ENSMUSG00000015133	Lrrk1	1486.08	2273.83	1311.53	1031.77	522.455	473.692	451.917
ENSMUSG00000015134	Aldh1a3	2.044	2.028	10.34	0.568	8.546	10.103	3.773
ENSMUSG00000015143	Actn1	3.664	4.06	108.53	145.848	54.614	63.653	64.824
ENSMUSG00000015149	Sirt2	897.379	1097.67	1079.8	1205.09	1581.5	1666.74	1830.79
ENSMUSG00000015165	Hnrnpl	1323.72	1279.06	2090.97	1766.07	1576.93	1929.41	1662.18
ENSMUSG00000015176	Nolc1	1669.66	2127.43	1084.43	1193.87	1413.42	1825.32	1278.3
ENSMUSG00000015189	Casd1	152.222	102.597	711.18	895.907	677.563	494.981	644.612
ENSMUSG00000015202	Cnksr3	113.958	16.068	3.283	27.909	5.888	7.408	10
ENSMUSG00000015214	Mtmr1	168.948	112.844	782.161	718.08	900.6	987.728	832.187
ENSMUSG00000015217	Hmgb3	193.65	1270.85	152.722	104.183	307.353	297.638	253.965
ENSMUSG00000015222	Map2	6.55	34.646	17.264	4.468	14.517	7.557	19.751
ENSMUSG00000015224	Cyp2j9	2.483	0	1.641	6.95	2.122	0.875	0
ENSMUSG00000015242	Nipsnap3a	0.303	1.021	0	1.986	2.065	0	0
ENSMUSG00000015243	Abca1	5952.18	763.406	1595.3	948.422	867.594	589.822	1091.98
ENSMUSG00000015247	Nipsnap3b	984.552	1084.43	632.038	658.882	831.588	804.893	749.656
ENSMUSG00000015289	Lage3	240.625	342.139	317.249	229.481	302.832	313.391	315.231
ENSMUSG00000015290	Ubl4a	891.015	728.379	636.952	645.541	737.508	783.2	800.99
ENSMUSG00000015291	Gdi1	7029.71	4877.67	5778.16	6275.52	1379.76	1907.8	1564.33
ENSMUSG00000015305	Sash1	2.042	0	19.48	1.949	2.476	1.36	0
ENSMUSG00000015312	Gadd45b	366.273	2507.42	324.017	438.446	1032.85	1870	1501.32
ENSMUSG00000015314	Slamf6	3344.68	2577.41	1993.95	1895.18	778.067	1771.23	814.985
ENSMUSG00000015316	Slamf1	1620.44	2839.5	1023.59	594.151	43.091	90.206	26.608
ENSMUSG00000015335	Zdhhc12	231.227	233.836	473.912	438.574	261.163	354.274	329.477
ENSMUSG00000015337	Endog	5.798	4.436	179.584	147.031	268.428	253.8	279.268
ENSMUSG00000015340	Cybb	10538.7	8454.97	7098.4	8316.64	11744.2	8808.55	10144.4
ENSMUSG00000015341	Golga7	2469.22	3217.66	1907.69	1529.02	1885.16	2035	1865.09
ENSMUSG00000015342	Xk	65.715	200.258	163.334	153.124	510.045	481.619	416.374
ENSMUSG00000015354	Pcolce2	3.057	1.55	13.447	10.753	11.717	19.135	3.816
ENSMUSG00000015355	Cd48	3399.86	2509.85	2845.69	2740.94	2069.42	3691.94	2372.38
ENSMUSG00000015357	Clpx	1074.88	1039.75	710.928	791.456	1137.95	943.782	1148.83
ENSMUSG00000015363	Trabd	1071.14	956.853	1191.71	1656.79	5279.54	6108.07	5747.97
ENSMUSG00000015365	Mov10l1	0	0	0	0	0.354	0	0
ENSMUSG00000015377	Dennd6b	588.182	343.741	335.329	540.113	144.496	111.854	175.511
ENSMUSG00000015396	Cd83	10893.1	14767.8	7441.96	6684.18	740.378	622.266	770.619
ENSMUSG00000015401	Tmem27	0.127	0	0	0	1.061	0	1.228
ENSMUSG00000015405	Ace2	0.605	0	4.377	0	3.68	0.539	4.824
ENSMUSG00000015437	Gzmb	0	1.042	54.07	28.524	8.803	1.75	1.831
ENSMUSG00000015441	Gzmf	0	0	0	0	0	0	0
ENSMUSG00000015443	Gzmn	0	0	0	0	0.679	0	0
ENSMUSG00000015452	Ager	17.327	20.704	25.085	15.085	5.876	3.738	6.538
ENSMUSG00000015461	Atf6b	1829.25	1753.77	1528.35	1412.67	4841.4	5509.88	5631.88
ENSMUSG00000015467	Egfl8	1.556	2.829	3.159	0.496	1.5	1.025	4.35
ENSMUSG00000015468	Notch4	6.913	3.397	8.823	3.971	20.549	7.578	14.421
ENSMUSG00000015474	Ppt2	12.951	14.274	61.537	22.032	231.145	101.147	261.43
ENSMUSG00000015476	Prrt1	0	0	6.018	3.364	0.354	0.485	10.578
ENSMUSG00000015478	Rnf5	582.736	665.733	763.903	840.438	1375.64	1979.86	1706.67
ENSMUSG00000015484	Fam163a	0	0.268	3.053	3.475	0.354	0	1.206
ENSMUSG00000015488	Cacfd1	467.796	337.781	655.326	632.585	777.041	1039.95	930.962
ENSMUSG00000015501	Hivep2	2583.77	1250.7	866.52	858.633	135.562	165.629	120.32
ENSMUSG00000015519	2310057J18Rik	0	0	1.094	0	0	0	0
ENSMUSG00000015522	Arnt	1953.9	1490.62	1001.87	843.722	952.637	1089.93	1071.04
ENSMUSG00000015533	Itga2	0.815	1.403	8.487	16.829	22.086	6.066	11.427
ENSMUSG00000015536	Mocs2	389.78	372.783	337.776	384.751	405.408	574.71	438.614
ENSMUSG00000015542	Nat9	161.072	148.978	139.583	201.664	360.969	520.029	447.403
ENSMUSG00000015568	Lpl	8.061	3.968	4.593	22.057	20.655	3.314	9.914
ENSMUSG00000015575	Atp6v0e	1498.8	1347.88	1771.95	1724.35	1998.52	2399.85	2309.47
ENSMUSG00000015579	Nkx2-5	0	0	0	0	0	0	0
ENSMUSG00000015597	Zfp318	612.123	23.376	1205.49	1217.32	64.719	174.234	56.205
ENSMUSG00000015599	Ttbk1	8.717	0.609	4.377	2.164	0	0.437	0
ENSMUSG00000015605	Srf	41.877	52.367	537.199	527.246	388.507	469.892	467.445
ENSMUSG00000015619	Gata3	0	3.142	147.604	50.216	5.432	9.074	23.518
ENSMUSG00000015627	Gata5	0	0	0	0	0	0	0
ENSMUSG00000015647	Lama5	0	1.53	0	0	2.447	0	6.03
ENSMUSG00000015652	Steap1	0	0	1.959	1.986	0.468	0	0.625
ENSMUSG00000015653	Steap2	11.103	0.856	0	14.393	8.29	0	0.603
ENSMUSG00000015656	Hspa8	15614.5	22929.3	34356.9	59496.5	40019	32749.5	36319.3
ENSMUSG00000015659	Serac1	100.18	42.8	55.134	54.25	27.435	38.722	33.813
ENSMUSG00000015665	Awat1	0	0	3.83	1.065	0.354	0	0
ENSMUSG00000015668	Pdzd11	293.518	804.9	431.545	330.532	434.51	676.378	478.059
ENSMUSG00000015671	Psma2	1659.23	3232.26	1103.91	1037.2	2023.25	2488.22	1992.85
ENSMUSG00000015672	Mrpl32	317.965	502.655	203.636	234.003	328.312	385.51	327.063
ENSMUSG00000015697	Setdb1	1307.03	2226.15	853.102	751.317	771.486	1021.87	967.749
ENSMUSG00000015702	Anxa9	6.098	24.585	26.287	40.516	96.977	136.245	83.459
ENSMUSG00000015709	Arnt2	0	0	0.653	0	2.505	0	2.498
ENSMUSG00000015711	Prune	366.765	234.278	187.023	144.875	141.124	137.535	163.875
ENSMUSG00000015714	Cers2	3789.93	3070.11	3269.56	3364.51	6084.64	6678.34	6571.86
ENSMUSG00000015721	Nlrp5	0	0	0	0.496	0	0	0
ENSMUSG00000015733	Capza2	7802.25	9087.81	3545.32	3778.3	3514.23	3497.92	3727.53
ENSMUSG00000015745	Plekho1	650.703	1131.74	1270.1	1138.34	262.689	466.364	314.7
ENSMUSG00000015747	Vps45	392.131	1134.02	351.383	341.646	344.959	341.859	274.625
ENSMUSG00000015748	Prpf3	937.539	1636.33	889.708	835.337	412.245	719.593	579.333
ENSMUSG00000015749	Anp32e	3496.01	12580.8	2088.21	2118.76	3083.17	3741.28	3029.84
ENSMUSG00000015750	Aph1a	448.81	671.956	452.683	368.199	603.485	537.224	501.75
ENSMUSG00000015755	Tab2	298.145	324.658	1114.67	645.231	676.799	614.339	561.452
ENSMUSG00000015757	Ppil4	2911.88	2089.69	1236.94	1384.73	849.255	1012.99	1093.33
ENSMUSG00000015759	Cnih1	624.335	1036.87	517.559	552.112	908.466	1014.1	869.208
ENSMUSG00000015766	Eps8	57.885	7.404	26.224	169.339	78.547	39.853	24.979
ENSMUSG00000015776	Med22	564.568	515.488	252.666	169.373	798.597	722.385	816.624
ENSMUSG00000015787	Abo	0	0	0	0	1.712	0	0
ENSMUSG00000015790	Surf1	403.807	505.379	405.675	451.924	599.001	569.474	674.364
ENSMUSG00000015804	Med28	1055.78	1504.31	1828.32	1589.62	1463.18	1339.72	1610.59
ENSMUSG00000015806	Qdpr	688.135	543.429	723.161	741.448	963.784	727.929	892.698
ENSMUSG00000015812	Gnrh1	0.127	0.383	3.995	5.674	0.935	1.025	2.543
ENSMUSG00000015829	Tnr	0.38	0	2.698	0	0.821	0.485	0
ENSMUSG00000015837	Sqstm1	4366.97	4444.22	1557.69	1553.89	4344.96	4159.1	4899.94
ENSMUSG00000015839	Nfe2l2	1712.08	1176.82	1182.46	1118	1292.22	1204.32	1327.74
ENSMUSG00000015843	Rxrg	0	0	20.681	0	0	0	2.412
ENSMUSG00000015846	Rxra	4.312	3.884	72.471	70.431	117.575	28.079	99.383
ENSMUSG00000015850	Adamtsl4	12.63	91.217	12.689	18.408	331.462	97.261	306.251
ENSMUSG00000015852	Fcrls	1.311	0.128	0.547	0	21.586	0	1.206
ENSMUSG00000015854	Cd5l	20.498	41.451	137.289	72.316	39.175	110.715	42.755
ENSMUSG00000015869	Prpsap1	203.136	73.75	2029.72	1886.88	1169.34	1262.62	1121.9
ENSMUSG00000015879	Fam184b	1.807	2.253	8.049	5.031	2.943	0.97	4.53
ENSMUSG00000015880	Ncapg	24.456	6114.15	131.667	57.627	600.402	2109.7	634.556
ENSMUSG00000015882	Lcorl	657.02	665.851	205.422	258.2	692.632	689.65	674.265
ENSMUSG00000015889	Lta4h	1233.24	1421.08	1374.97	1133.45	1215.57	1098.01	1123.1
ENSMUSG00000015890	Amdhd1	3.516	13.004	10.887	2.482	3.862	1.618	0
ENSMUSG00000015932	Dstn	485.356	4024.39	606.834	514.32	756.698	656.116	559.015
ENSMUSG00000015937	H2afy	667.872	1052	4105.13	3365.22	1531.21	1770.54	1585.05
ENSMUSG00000015942	Gtf2ird2	122.227	80.297	315.741	269.699	418.306	270.458	393.517
ENSMUSG00000015943	Bola1	81.456	53.106	94.953	123.053	119.27	113.725	106.613
ENSMUSG00000015944	Gatsl2	201.964	14.06	39.934	133.708	315.162	137.769	348.151
ENSMUSG00000015947	Fcgr1	3.394	1.148	12.951	7.022	3.765	9.38	7.861
ENSMUSG00000015950	Ncf1	7122.1	2102.34	4276.27	3285.72	453.113	293.749	154.564
ENSMUSG00000015957	Wnt11	0	0	0	0	20.302	2.697	79.677
ENSMUSG00000015961	Adss	1412.36	2493.96	1562.37	1448.8	1176.77	1234.35	1200.55
ENSMUSG00000015962	1700016C15Rik	0	0.121	0	0	0	0.437	0
ENSMUSG00000015966	Il17rb	2.814	3.113	0	4.243	2.79	0	21.083
ENSMUSG00000015968	Cacna1d	113.445	130.473	395.686	143.639	569.249	258.637	470.921
ENSMUSG00000015970	Chdh	1.714	0.121	1.755	2.408	24.496	2.697	10.867
ENSMUSG00000015971	Actr8	930.565	813.207	625.809	601.663	891.856	838.532	833.24
ENSMUSG00000015980	Lrrc27	0.481	1.118	0	0	8.53	1.312	2.678
ENSMUSG00000015981	Stk32c	0	0	0	0	1.403	0.437	5.627
ENSMUSG00000015994	Fnta	649.883	564.356	1679.6	1595.99	1481.7	1273.98	1505.63
ENSMUSG00000016018	Skiv2l2	2800.04	3807.65	1600.26	1831.72	1523.82	1772.51	1646.18
ENSMUSG00000016024	Lbp	0.101	0.293	0	36.675	40.28	0	1.228
ENSMUSG00000016028	Celsr1	0.757	34.759	12.763	0	1.289	0.437	0.603
ENSMUSG00000016087	Fli1	7005.35	3596.67	4288.09	2420.54	2789.47	2899.74	3076.82
ENSMUSG00000016128	Stard13	0	0	4.163	0.496	7.655	0	1.339
ENSMUSG00000016150	Tenm1	0.328	0.121	2.506	15.045	3.183	0	0
ENSMUSG00000016179	Camk1g	1.139	5.524	0	0	0	0	0
ENSMUSG00000016181	Diexf	178.943	149.739	340.01	152.228	204.261	193.776	172.189
ENSMUSG00000016194	Hsd11b1	262.506	43.557	257.513	159.679	2227.14	1911.28	1937.53
ENSMUSG00000016200	Syt14	2.152	0.711	0	5.036	12.379	0	0.625
ENSMUSG00000016206	H2-M3	1702.77	1382.88	1716.35	1637.45	1735.32	2437.32	1713.84
ENSMUSG00000016239	Lonrf3	0	0	0	0	2.391	0	0
ENSMUSG00000016252	Atp5e	399.431	450.696	569.795	480.768	729.344	1240.81	806.859
ENSMUSG00000016253	Nelfcd	1374.55	2418.31	741.37	1046.59	616.85	867.448	632.236
ENSMUSG00000016255	Tubb1	6.529	0.073	0	7.59	139.653	16.071	21.239
ENSMUSG00000016256	Ctsz	4486.23	4729.36	5877.78	6351.33	4797.21	8445.43	5972.17
ENSMUSG00000016257	Slmo2	690.904	1461.52	566.812	507.695	705.283	991.248	697.914
ENSMUSG00000016262	Sertad4	2.253	0	11.689	0.459	28.988	0.97	1.228
ENSMUSG00000016283	H2-M2	5.494	0.607	3.83	0.496	2.094	3.396	4.996
ENSMUSG00000016308	Ube2a	832.79	1365.44	659.4	614.418	914.149	1109.97	844.64
ENSMUSG00000016319	Slc25a5	5365.04	10626.1	8310.26	7807.78	9719.61	12017	9858.02
ENSMUSG00000016327	Atp1b4	0	0	0	0	3.537	0.437	0
ENSMUSG00000016344	Ppdpf	2129.33	1446.03	2299.06	1842.35	1055.46	1181.76	1105.39
ENSMUSG00000016346	Kcnq2	0	2.695	8.37	2.482	12.534	0	0
ENSMUSG00000016349	Eef1a2	0	0	1.959	0.496	0	0	0
ENSMUSG00000016356	Col20a1	3.336	1.148	66.435	26.117	60.55	25.967	44.145
ENSMUSG00000016382	Pls3	9.506	7.739	0.653	14.097	40.158	24.67	22.987
ENSMUSG00000016386	Mpped2	0.101	0	0	1.986	4.896	0	2.522
ENSMUSG00000016409	Nkap	831.466	899.379	520.265	634.573	683.851	680.878	585.009
ENSMUSG00000016427	Ndufa1	179.805	304.48	215.372	192.674	959.73	1223.77	906.757
ENSMUSG00000016458	Wt1	0.136	0	0	2.445	1.415	0	0
ENSMUSG00000016477	E2f3	132.863	270.329	219.594	150.409	185.826	328.124	171.848
ENSMUSG00000016481	Cr1l	2200.45	2154.03	1468.5	1665.69	3477.51	3428.3	3806.09
ENSMUSG00000016487	Ppfibp1	141.82	675.497	240.101	149.168	375.336	324.18	343.235
ENSMUSG00000016493	Cd46	73.535	25.491	6.317	33.833	12.368	25.358	39.389
ENSMUSG00000016494	Cd34	4.29	0	18.347	9.831	47.498	0	4.91
ENSMUSG00000016495	Plgrkt	985.959	569.784	1104.02	1211.76	653.968	810.325	755.042
ENSMUSG00000016496	Cd274	1291.62	144.414	1232.89	1530.15	1653.53	1106.38	1755.37
ENSMUSG00000016498	Pdcd1lg2	127.769	91.409	676.975	750.278	304.228	42.082	187.159
ENSMUSG00000016503	Gtf3a	221.923	181.794	719.989	704.479	606.275	687.886	667.683
ENSMUSG00000016510	Mtif3	523.053	416.836	544.587	465.855	444.336	519.629	446.23
ENSMUSG00000016520	Lnx2	1125.13	1856.9	1034.63	940.258	451.516	435.934	377.352
ENSMUSG00000016524	Il19	0	0	0	0	1.061	2.158	4.286
ENSMUSG00000016526	Dyrk3	9.917	35.608	214.04	98.676	472.49	490.431	406.786
ENSMUSG00000016528	Mapkapk2	144.349	140.353	1623.3	1795.71	3181.26	2431.74	3198.09
ENSMUSG00000016529	Il10	0	0	7.659	19.533	136.803	155.106	201.038
ENSMUSG00000016534	Lamp2	2736.14	2375.51	1015	1113.77	5250.9	3839.16	5413.25
ENSMUSG00000016541	Atxn10	1045.23	2916.97	1616.11	1251.41	1417.99	1120.53	1516.87
ENSMUSG00000016552	Foxred2	286.996	287.935	315.277	228.76	248.243	174.265	195.607
ENSMUSG00000016554	Eif3d	2463.69	3099.55	2423.33	2329.34	2952	3720.52	3285.2
ENSMUSG00000016559	H3f3b	16958.5	21208.8	13670.6	9862.71	15138	16128.4	17931.6
ENSMUSG00000016619	Nup50	1694.33	2898.41	1128.97	1440.99	1280.21	1560.85	1441.2
ENSMUSG00000016624	Phf21b	0	1.197	8.093	0.568	0.679	2.493	0
ENSMUSG00000016626	Nlrp14	0.407	0	0	3.897	6.782	0	0.625
ENSMUSG00000016637	Ift27	293.383	590.166	363.108	362.992	486.897	505.754	462.405
ENSMUSG00000016664	Pacsin2	1357.65	2616	1119.99	1549.28	1563.17	1230.52	1693.59
ENSMUSG00000016756	Cmah	7521.73	627.868	8500.38	5091.39	11653.2	9522.43	10644.2
ENSMUSG00000016757	Ttll12	184.399	708.84	280.586	294.327	568.73	560.782	558.554
ENSMUSG00000016758	Bik	0	6.29	3.83	0	16.835	4.783	10.979
ENSMUSG00000016763	Scube1	0.337	0	0	0	1.768	0.539	0
ENSMUSG00000016831	Tox4	3388.45	3497.89	1722.26	1583.38	2526.04	2993.69	2735.78
ENSMUSG00000016833	Mrps18c	191.257	491.179	353.746	241.178	328.467	410.511	347.125
ENSMUSG00000016918	Sulf1	5.042	0	0.653	0.496	3.805	0	1.874
ENSMUSG00000016921	Srsf6	1018.59	1317.43	2979.56	2494.24	2548.19	2950.79	2658.59
ENSMUSG00000016933	Plcg1	90.834	93.788	608.864	618.834	204.839	126.034	243.841
ENSMUSG00000016940	Kctd2	33.551	21.827	633.018	598.508	372.985	277.126	385.207
ENSMUSG00000016942	Tmprss6	0	0	0	0	0	3.348	0
ENSMUSG00000016946	Kctd5	202.234	127.44	613.944	558.22	461.539	517.056	458.077
ENSMUSG00000016982	Pom121l2	0	0.073	0	0	0	0	0
ENSMUSG00000016984	Etaa1	44.822	72.622	320.397	239.197	216.464	295.639	282.777
ENSMUSG00000016995	Matn4	0.202	0	0	0.568	0.354	0	0
ENSMUSG00000016998	Svs4	0	0	0	0	0	0	0
ENSMUSG00000017000	Svs6	0	0	0	0	0	0	0
ENSMUSG00000017002	Slpi	13.624	884.816	614.792	169.895	24857.3	28414.7	18330.4
ENSMUSG00000017003	Svs3a	0	0	0	0.993	0	0	0
ENSMUSG00000017004	Svs5	0	0	0	0	0	0	0
ENSMUSG00000017007	Rbpjl	18.351	0.243	2.188	6.669	4.302	1.312	0
ENSMUSG00000017009	Sdc4	2759.43	120.56	604.019	931.612	1729.8	620.855	1074.95
ENSMUSG00000017049	Ccdc70	0	0	0	0	1.415	0	0
ENSMUSG00000017057	Il13ra1	3.63	1.942	96.595	66.527	3071.28	1030.5	2224.04
ENSMUSG00000017064	Prl5a1	0	0	0	0.496	0	0.437	0
ENSMUSG00000017119	Nbr1	2644.33	1665.78	1145.2	1131.04	3941.74	3692.76	3780.01
ENSMUSG00000017132	Cyth1	5645.38	4620.05	2921.92	3228.27	1437.81	1559.72	1563.1
ENSMUSG00000017144	Rnd3	2.145	1.148	18.343	21.664	13.87	6.791	30.232
ENSMUSG00000017146	Brca1	208.16	2018.34	65.641	44.622	111.784	543.198	130.159
ENSMUSG00000017165	Gast	0	0	0	0	0	0	0
ENSMUSG00000017167	Cntnap1	0.101	2.12	0.653	2.273	16.505	15.425	23.238
ENSMUSG00000017176	Nt5c3b	487.418	1421.85	545.794	602.319	346.941	413.166	368.684
ENSMUSG00000017188	Coa3	406.447	578.152	565.56	601.797	615.023	639.224	556.988
ENSMUSG00000017195	Zpbp2	49.8	96.028	56.9	28.693	82.908	110.375	79.059
ENSMUSG00000017204	Gsdma	0	0	1.959	2.978	0.468	0	0
ENSMUSG00000017210	Med24	1371.23	1727.75	767.605	1013.73	762.074	935.141	978.92
ENSMUSG00000017211	Gsdma2	1.214	0	2.188	1.136	1.415	0	0
ENSMUSG00000017221	Psmd3	1613.62	2228.63	1627.64	1568.66	2878.68	3501.22	3222.61
ENSMUSG00000017264	Exosc10	2807.36	3067.03	2442.44	2072.56	2020.18	2211.85	2340.81
ENSMUSG00000017286	Glod4	782.675	982.862	568.419	563.069	812.85	657.331	724.795
ENSMUSG00000017288	Vps53	952.798	1966.95	1075.12	787.133	805.448	931.177	871.906
ENSMUSG00000017291	Taok1	670.101	457.383	1042.21	789.053	557.653	433.396	468.373
ENSMUSG00000017299	Dnttip1	83.505	58.008	692.47	599.814	768.197	827.692	736.973
ENSMUSG00000017300	Tnnc2	0	0.293	0	0	0	0	1.339
ENSMUSG00000017307	Acot8	163.165	287.354	214.052	180.729	129.969	143.201	103.797
ENSMUSG00000017309	Cd300lg	0	1.457	0	0	6.458	0	2.412
ENSMUSG00000017310	Spint4	0	0	0	0	0	0	0
ENSMUSG00000017311	Pyy	0	0	0	0	0	0	0
ENSMUSG00000017314	Mpp2	0	0.146	0.547	9.432	0.821	0	9.773
ENSMUSG00000017316	Ppy	0	0	0	0	0	0	0
ENSMUSG00000017344	Vtn	0	0.243	0	2.057	1.74	0	4.846
ENSMUSG00000017376	Nlk	211.933	147.142	181.945	266.846	203.392	186.264	202.311
ENSMUSG00000017386	Traf4	72.247	69.383	462.148	467.414	515.712	448.854	465.135
ENSMUSG00000017390	Aldoc	201.004	190.196	163.628	103.7	141.293	93.337	136.431
ENSMUSG00000017400	Stac2	178.559	74.592	494.409	228.203	716.638	910.619	820.665
ENSMUSG00000017404	Rpl19	2790.94	3319.96	9729.23	9957.72	8403.58	9466.84	8688.69
ENSMUSG00000017405	Nek8	471.161	529.228	245.533	287.375	133.578	96.501	134.736
ENSMUSG00000017412	Cacnb4	30.001	78.837	21.574	19.232	36.659	17.866	20.508
ENSMUSG00000017417	Plxdc1	0.916	1.002	0	4.964	63.406	26.108	41.463
ENSMUSG00000017418	Arl5b	352.546	236.446	87.758	141.895	262.666	230.897	213.942
ENSMUSG00000017421	Zfp207	4441.02	6620.13	2280.32	3184.26	2411.92	2720.84	2197.27
ENSMUSG00000017428	Psmd11	1837.42	2773.59	1584.88	1359	1684.74	2137.38	1846.12
ENSMUSG00000017446	C1qtnf1	0	1.531	0	0	593.461	214.645	472.761
ENSMUSG00000017453	Pipox	0.556	450.223	1.641	3.475	7.77	15.871	8.904
ENSMUSG00000017466	Timp2	1.722	0	83.843	79.077	117.986	46.211	63.756
ENSMUSG00000017478	Zc3h18	1521.51	1731.75	980.975	1178.75	1335.33	1213.11	1303.64
ENSMUSG00000017485	Top2b	858.294	1418.76	2265.15	2428.9	1873.39	1615.64	1600.86
ENSMUSG00000017491	Rarb	6.763	6.386	2.698	6.117	5.363	16.123	2.434
ENSMUSG00000017493	Igfbp4	0.38	1.008	195.213	64.018	76.501	10.588	37.262
ENSMUSG00000017499	Cdc6	9.208	2320.26	41.579	47.889	298.108	1266.58	354.085
ENSMUSG00000017548	Suz12	249.981	539.349	1183.74	1097.62	1781.87	2401.95	1820.27
ENSMUSG00000017550	Atad5	357.736	2358.47	237.723	201.572	102.164	341.711	97.964
ENSMUSG00000017561	Crlf3	6570.51	5201.9	3825.99	3727.38	1363.56	1927.7	1562.8
ENSMUSG00000017588	Krt27	0	0	0	0	0	0	0
ENSMUSG00000017607	Tns4	0	0.073	0	2.978	2.476	12.612	2.412
ENSMUSG00000017615	Tnfaip1	741.651	708.91	672.059	533.996	729.224	1008.55	776.262
ENSMUSG00000017631	Abr	312.173	565.466	1405.9	808.204	1162.5	736.695	1125.83
ENSMUSG00000017639	Rab11fip4	49.298	130.97	261.696	105.881	714.587	185.685	354.437
ENSMUSG00000017652	Cd40	2243.43	1499.85	1650.09	1422.11	168.178	123.754	121.233
ENSMUSG00000017664	Slc35c2	1356.55	893.041	1410.92	1241.08	2690.07	2279.77	2806.48
ENSMUSG00000017667	Zfp334	0.842	0.22	0.547	0	0.679	0	0
ENSMUSG00000017670	Elmo2	1272.59	2403.23	1109.46	1069.52	984.266	892.68	1052.27
ENSMUSG00000017677	Wsb1	3521.61	3272.06	1278.33	943.269	799.088	957.716	867.794
ENSMUSG00000017679	Ttpal	6682.9	4963.89	3259.13	3363.47	1045.98	1403.6	1183.93
ENSMUSG00000017686	Rhot1	870.989	463.934	1041.83	825.324	1598.02	1146.97	1333.41
ENSMUSG00000017688	Hnf4g	0.136	0	0	0.993	0	0	0.603
ENSMUSG00000017692	Rhbdl3	0.657	0.437	7.486	1.136	93.278	36.16	61.514
ENSMUSG00000017697	Ada	58.716	3458.13	190.286	157.769	1270.2	2081.65	1158.62
ENSMUSG00000017707	Serinc3	46256.5	40372.2	13600.9	15399	52993.8	53943.4	55348
ENSMUSG00000017713	Tha1	67.242	2.846	62.079	65.808	10.84	8.199	9.758
ENSMUSG00000017715	Pgs1	167.162	133.542	554.402	558.95	526.521	559.123	597.454
ENSMUSG00000017716	Birc5	6.157	3041.53	78.171	65.554	241.872	1110.76	244.477
ENSMUSG00000017718	Afmid	436.372	309.644	523.621	270.001	400.542	292.817	347.03
ENSMUSG00000017720	Trp53tg5	0.101	0.676	0	0	0	0	0
ENSMUSG00000017721	Pigt	434.988	311.188	214.475	200.932	402.865	702.643	588.55
ENSMUSG00000017723	Wfdc2	0	0	0	2.978	0	0	2.412
ENSMUSG00000017724	Etv4	0	9.594	10.79	0	3.485	9.083	0
ENSMUSG00000017733	Eppin	0	0	0	0	0	0	0
ENSMUSG00000017734	Dbndd2	13.068	2.532	58.593	73.546	52.946	51.289	27.673
ENSMUSG00000017737	Mmp9	0.807	3.603	286.155	49.085	386.992	4.477	10.51
ENSMUSG00000017740	Slc12a5	0.809	0.243	7.659	0	0.707	11.642	0
ENSMUSG00000017747	Ghdc	194.282	106.651	83.881	133.871	119.991	161.627	137.928
ENSMUSG00000017754	Pltp	263.164	86.3	470.928	400.366	104.451	118.927	78.779
ENSMUSG00000017756	Slc12a7	375.584	119.415	222.576	199.264	55.402	101.681	99.98
ENSMUSG00000017760	Ctsa	4340.46	3407.47	3533.53	3599.1	2861.44	2761.03	3006.76
ENSMUSG00000017764	Zswim1	595.117	510.002	344.908	557.153	837.658	661.013	816.607
ENSMUSG00000017765	Slc12a4	171.562	58.279	167.264	142.61	1879.44	1523.15	2418.7
ENSMUSG00000017767	Spata25	0.609	0.377	0	0	0	0	0.625
ENSMUSG00000017774	Myo1c	10738.8	8473.71	5334.13	6635.76	3023.36	2259.87	2982.68
ENSMUSG00000017776	Crk	390.787	210.279	846.572	990.318	1517.7	1402.9	1431.88
ENSMUSG00000017778	Cox7c	350.431	346.342	336.175	333.805	506.865	676.339	527.576
ENSMUSG00000017781	Pitpna	498.54	384.887	4394.22	4497.36	4245.21	3573.14	4166.78
ENSMUSG00000017801	Mlx	934.464	787.839	621.863	642.418	1673.62	1629.84	1556.14
ENSMUSG00000017802	Fam134c	1366.54	911.224	716.349	972.244	885.392	582.652	696.825
ENSMUSG00000017817	Jph2	0	0	0	0	0	0	0
ENSMUSG00000017830	Dhx58	609.553	737.703	284.974	419.608	128.819	125.304	172.419
ENSMUSG00000017831	Rab5a	100.226	146.402	898.455	873.406	2751.91	2649.22	2565.84
ENSMUSG00000017832	Hspb9	0.886	0.268	0.899	0.496	0	0	0.625
ENSMUSG00000017837	Nkiras2	755.229	894.05	805.737	903.188	685.842	853.915	764.444
ENSMUSG00000017843	Ppp2r5c	2849.61	3221.31	2334.79	2454.25	3296.58	3588.61	3188.84
ENSMUSG00000017858	Ift52	1049.43	1395.79	991.747	1023.89	983.696	921.019	860.031
ENSMUSG00000017861	Mybl2	25.216	1177.81	111.788	49.698	118.895	665.867	164.447
ENSMUSG00000017868	Sgk2	0.272	0	1.641	0.993	5.249	1.079	0
ENSMUSG00000017897	Eya2	17.459	1.025	8.206	10.509	0.707	3.937	16.138
ENSMUSG00000017922	Prl3c1	0	0	0	0	0	0	0
ENSMUSG00000017929	B4galt5	285.648	165.369	264.774	241.065	103.447	117.361	113.352
ENSMUSG00000017943	Gdap1l1	0.908	0.243	15.939	8.511	2.447	0	1.339
ENSMUSG00000017950	Hnf4a	0	0	0	0	0	0	2.412
ENSMUSG00000017969	Ptgis	1.647	1.582	14.127	0	0	4.987	13.421
ENSMUSG00000017978	Cadps2	0.136	0.073	6.124	2.978	1.74	0.539	1.809
ENSMUSG00000017999	Ddx27	1285.06	1765.3	997.983	1081.6	859.9	908.518	898.688
ENSMUSG00000018001	Cyth3	310.788	31.409	63.802	160.971	246.529	40.646	208.99
ENSMUSG00000018008	Cyth4	3017.44	1761.74	4119.24	3513.5	498.033	451.816	348.482
ENSMUSG00000018012	Rac3	0	1.722	1.798	5.676	4.7	3.355	8.816
ENSMUSG00000018040	Rrp7a	810.014	1309.74	1365.38	1373.16	1192.5	1277.96	1307.15
ENSMUSG00000018042	Cyb5r3	1654.82	1684.87	1213.35	1244.02	1688.68	1076.92	1644.53
ENSMUSG00000018068	Ints2	1138.58	1392.65	615.135	653.24	741.618	739.782	698.917
ENSMUSG00000018076	Med13l	694.693	925.302	1231.77	1082.49	744.256	563.85	725.67
ENSMUSG00000018102	Hist1h2bc	102.5	82.686	214.371	331.106	379.04	364.285	590.554
ENSMUSG00000018126	Baiap2l2	0	0.121	0	0	1.175	0.875	0.669
ENSMUSG00000018143	Mafk	1477.47	712.524	554.584	428.503	408.632	297.74	512.153
ENSMUSG00000018160	Med1	1590.03	1419.58	1017.96	1054.11	954.381	1041.64	1161.5
ENSMUSG00000018166	Erbb3	214.659	198.926	176.297	100.207	212.459	230.703	273.012
ENSMUSG00000018167	Stard3	647.328	523.899	530.54	659.993	726.264	713.755	810.856
ENSMUSG00000018168	Ikzf3	1170.64	6507.17	6947.64	7636.02	4246.85	4378.12	3706.89
ENSMUSG00000018169	Mfng	701.104	451.538	821.81	644.803	405.069	366.704	413.83
ENSMUSG00000018171	Vmp1	1206.78	1344.62	987.864	996.172	3066.25	2902.54	3145.72
ENSMUSG00000018189	Uchl5	602.327	1693.28	564.81	477.87	554.959	676.27	521.965
ENSMUSG00000018196	Glrx2	319.003	247.846	428.78	328.184	398.427	360.841	417.129
ENSMUSG00000018199	Trove2	150.115	15.939	122.05	67.577	144.779	73.015	73.36
ENSMUSG00000018209	Stk4	9464.76	7856.92	3453.92	3810.36	2128.22	2015.06	1620.59
ENSMUSG00000018211	Wfdc15b	0	0	0	0	0.354	0	0
ENSMUSG00000018217	Pmp22	0.403	0.128	1.641	15.736	9.994	0	0
ENSMUSG00000018238	Gdf9	0	0.383	0.45	5.46	7.342	6.696	4.867
ENSMUSG00000018239	Zcchc10	388.757	735.979	145.92	179.718	131.397	168.529	187.093
ENSMUSG00000018259	Prl8a2	0	0	0	0	0	0	0
ENSMUSG00000018263	Tbx5	0	0	0	0	0.354	0	0
ENSMUSG00000018286	Psmb6	1299.09	2150.14	1472.97	1337.15	2534.29	3215.11	2780.26
ENSMUSG00000018287	Spag7	736.543	879.888	1227.76	1240.03	1265.07	1120.45	1284.74
ENSMUSG00000018293	Pfn1	17833.6	29192.9	32086.7	27131.9	5684.34	8396.23	6274.94
ENSMUSG00000018322	Tomm34	1949.75	2402.43	2130.61	1758.8	540.923	601.287	582.939
ENSMUSG00000018326	Ywhab	1304.7	2806.88	4483.45	4594.36	3179.17	3419.77	3186.11
ENSMUSG00000018334	Ksr1	10.599	25.13	143.713	73.359	7.046	13.315	17.969
ENSMUSG00000018339	Gpx3	4.529	1.645	32.181	24.338	510.17	3228.5	825.55
ENSMUSG00000018340	Anxa6	5750.75	777.248	7748.63	6014.74	4765.82	6125.78	5499.29
ENSMUSG00000018341	Il12rb2	0	2.027	15.221	6.95	9.031	0	9.691
ENSMUSG00000018347	Zkscan6	577.328	383.603	313.026	293.584	219.565	199.399	227.31
ENSMUSG00000018362	Kpna2	1547.32	11067.3	2629.26	2022.18	3570.5	7007.24	3392.63
ENSMUSG00000018363	Smurf2	233.918	129.812	255.214	441.356	318.108	206.616	307.907
ENSMUSG00000018372	Cep95	377.688	596.748	377.672	304.165	167.002	293.784	236.089
ENSMUSG00000018377	Vezf1	2117.22	1186.33	1076.1	1349.31	879.966	770.32	956.697
ENSMUSG00000018378	Cuedc1	19.079	1.836	5.876	14.183	4.062	0	6.987
ENSMUSG00000018379	Srsf1	2296.99	2739.7	2799.17	2758.63	2331.04	3775.39	2323.01
ENSMUSG00000018381	Abi3	1528.26	2255.65	2517.83	2791.74	232.988	473.246	305.776
ENSMUSG00000018387	Shroom1	0	0	0	4.964	42.89	41.761	63.026
ENSMUSG00000018395	Kif3a	62.899	122.783	103.205	102.726	80.788	80.631	100.654
ENSMUSG00000018398	2008-09-01	0	0.95	32.807	22.445	64.722	9.25	27.319
ENSMUSG00000018401	Mtmr4	3073.1	3031.58	1354.18	1854.24	2455.59	2351.22	2200.6
ENSMUSG00000018405	Mrm1	605.774	298.815	337.003	391.234	174.522	171.826	192.345
ENSMUSG00000018411	Mapt	1.186	2.133	4.046	11.812	11.432	0	2.479
ENSMUSG00000018412	Kansl1	1878.32	1562.19	2348.18	2245.51	1040.79	1052.2	1435.88
ENSMUSG00000018415	Gid4	247.114	195.393	447.567	597.375	960.36	809.471	1038.62
ENSMUSG00000018417	Myo1b	3.094	0.121	10.95	5.052	20.797	2.158	1.339
ENSMUSG00000018425	Dhx40	1379.9	1470.74	385.916	711.176	1534.83	1919.5	1729.83
ENSMUSG00000018427	Ypel2	42.941	7.006	2.205	79.63	150.654	143.618	134.033
ENSMUSG00000018428	Akap1	10.26	142.675	59.177	10.688	349.714	250.503	325.558
ENSMUSG00000018433	Nol11	1681.31	1744.83	1049.31	926.106	838.044	911.736	797.364
ENSMUSG00000018442	Derl2	1223.63	1318.86	1176.03	1232.31	2527.5	2825.66	2597.02
ENSMUSG00000018446	C1qbp	57.401	79.363	1232.92	1483.28	1140.38	1547.02	1217.79
ENSMUSG00000018449	Rpain	317.354	297.491	240.044	256.326	309.037	348.84	349.598
ENSMUSG00000018459	Slc13a3	1.21	0	16.022	0	6.72	0	1.228
ENSMUSG00000018470	Kcnab3	5.53	1.351	0	16.261	51.628	29.522	52.015
ENSMUSG00000018474	Chd3	556.585	115.571	409.104	698.725	92.409	68.108	104.766
ENSMUSG00000018476	Kdm6b	66.71	31.781	147.311	205.236	137.238	114.409	120.575
ENSMUSG00000018479	1700125H20Rik	0.303	0.341	0	0	0	1.312	0
ENSMUSG00000018481	Appbp2	610.412	1495.15	1267.22	1166.67	1999.56	1956.88	2008.96
ENSMUSG00000018486	Wnt9b	0	0	0	0	0	0	0
ENSMUSG00000018500	Adora2b	4.722	1.021	17.613	6.43	2.561	0	3.103
ENSMUSG00000018501	Ncor1	1244.97	1147.28	5480.53	4667.97	2946.74	3231.49	2881.52
ENSMUSG00000018507	Trpv2	2051.38	2135.99	1847.44	1648.42	518.176	1321.17	829.56
ENSMUSG00000018509	Cenpv	0.776	14.778	68.834	63.9	271.922	290.482	293.675
ENSMUSG00000018537	Pcgf2	0	3.611	6.294	0	2.35	2.829	3.905
ENSMUSG00000018541	Cwc25	775.363	696.703	516.413	402.827	512.603	618.505	620.908
ENSMUSG00000018543	1700001P01Rik	0.136	0.437	0	0	0.354	0	0.603
ENSMUSG00000018547	Pip4k2b	60.004	46.466	76.044	61.306	49.303	78.728	77.309
ENSMUSG00000018548	Trim37	497.05	1813.21	447.862	466.495	588.015	559.239	656.657
ENSMUSG00000018554	Ybx2	0	0.274	0	0	0	1.516	0
ENSMUSG00000018559	Ctdnep1	195.429	223.186	520.795	483.693	755.893	584.563	731.833
ENSMUSG00000018565	Elp5	549.208	922.063	586.842	513.424	711.344	795.874	702.104
ENSMUSG00000018566	Slc2a4	0.101	0	3.264	0	4.074	0	0
ENSMUSG00000018567	Gabarap	2217.61	2482.59	1619.38	1578.75	2888.08	3329.74	3004.29
ENSMUSG00000018569	Cldn7	0.127	0.274	0	0	448.749	85.035	290.332
ENSMUSG00000018570	2810408A11Rik	30.469	39.376	22.895	15.76	6.4	2.727	4.846
ENSMUSG00000018572	Phf23	962.361	924.156	714.241	729.688	553.096	517.881	614.345
ENSMUSG00000018574	Acadvl	1027.25	875.767	1277.18	1329.21	2863.59	2869.98	3493.72
ENSMUSG00000018581	Dnah11	1.008	5.689	3.83	3.364	2.447	0.539	0
ENSMUSG00000018583	G3bp1	7322.58	10530.8	5395.7	5041.71	3400.63	3878.98	3106.5
ENSMUSG00000018585	Atox1	172.87	280.199	315.568	268.478	200.097	407.416	254.795
ENSMUSG00000018589	Glra2	0.101	0	0	8.158	0	0.485	3.015
ENSMUSG00000018593	Sparc	6.393	0	6.105	11.32	20.067	1.079	4.286
ENSMUSG00000018595	Glra4	0.101	0	0	0	0	0	0
ENSMUSG00000018599	Mief2	220.978	218.679	217.571	186.905	210.536	207.889	230.978
ENSMUSG00000018604	Tbx3	0.253	0	1.306	4.667	2.59	0	0.603
ENSMUSG00000018620	Mmp20	0	0	0	0	0	0	0
ENSMUSG00000018623	Mmp7	0	0	0	0	0	0	0
ENSMUSG00000018634	Crhr1	0	0	6.744	0.496	0	0	1.206
ENSMUSG00000018648	Dusp14	1.135	114.169	35.035	21.855	337.244	472.167	333.746
ENSMUSG00000018651	Tada2a	114.61	286.543	224.044	178.558	273.879	268.29	183.001
ENSMUSG00000018654	Ikzf1	3463.33	4588.44	2185.88	2181.48	1731.72	1709.42	1662.4
ENSMUSG00000018656	Tcaf3	0.438	0	0	2.978	4.923	1.94	0
ENSMUSG00000018659	Pnpo	503.628	462.357	656.442	538.113	1004.14	1013.15	1080.57
ENSMUSG00000018661	Cog1	309.14	170.142	1285.75	1042.72	1162.47	871.769	1202.7
ENSMUSG00000018666	Cbx1	497.299	829.416	661.704	594.759	540.635	576.922	492.32
ENSMUSG00000018669	Cdk5rap3	941.476	967.625	817.239	867.833	3491.47	3606.27	3839.25
ENSMUSG00000018672	Copz2	0.706	0.073	4.377	2.057	621.58	426.663	634.327
ENSMUSG00000018677	Slc25a39	386.16	478.197	1083.51	1078.25	2038.41	1724.38	2092.23
ENSMUSG00000018678	Sp2	1623.3	1515.71	651.582	736.754	514.091	600.187	535.946
ENSMUSG00000018697	Aatf	993.596	869.006	668.928	632.545	514.004	580.543	542.467
ENSMUSG00000018698	Lhx1	0	0	0	0	0	0	0
ENSMUSG00000018707	Dync1h1	2169.03	1454.73	4567.1	3222.57	2414.43	1689.76	1852.9
ENSMUSG00000018727	Cpsf4l	0.581	0.146	0	1.136	0	0	0
ENSMUSG00000018733	Pex12	400.299	223.823	264.836	216.775	385.36	319.418	346.01
ENSMUSG00000018736	Ndel1	1293.16	737.804	636.262	1040.43	1302.36	1479.8	1439.03
ENSMUSG00000018740	Slc25a35	116.175	31.193	151.384	92.46	88.495	110.878	120.89
ENSMUSG00000018750	Zbtb4	400.707	389.834	897.67	668.433	332.543	210.418	314.569
ENSMUSG00000018752	Tnfsfm13	0	0	2.735	4.964	11.673	1.079	3.751
ENSMUSG00000018761	Mpdu1	377.157	698.097	420.54	277.66	382.976	534.44	466.617
ENSMUSG00000018765	Fxr2	96.492	118.783	681.988	687.954	975.351	842.893	931.923
ENSMUSG00000018770	Atp5g3	1323.38	3030.23	804.446	572.224	1353.32	1754.52	1375.88
ENSMUSG00000018774	Cd68	24.014	141.443	309.388	344.651	664.135	784.484	583.112
ENSMUSG00000018776	Slc35g3	0.38	0.486	0	0	0.354	0	0
ENSMUSG00000018796	Acsl1	530.514	528.133	561.621	488.926	274.949	203.795	224.279
ENSMUSG00000018800	Abca5	76.121	50.51	145.212	117.275	149.381	55.489	105.677
ENSMUSG00000018809	Smyd4	515.894	513.716	340.382	342.129	244.126	329.064	311.319
ENSMUSG00000018819	Lsp1	9656.59	8131.99	16936.5	13788.2	4216.56	4753.62	4766.72
ENSMUSG00000018820	Zfyve27	939.889	729.096	583.411	749.429	548.29	508.598	597.317
ENSMUSG00000018821	Avpi1	10.148	4.772	18.951	33.758	58.217	37.977	50.529
ENSMUSG00000018822	Sfrp5	0.253	0	0	0.459	0	0	0.625
ENSMUSG00000018830	Myh11	3.832	0.249	0	0	0.707	2.235	0.625
ENSMUSG00000018841	Rad51d	604.366	491.966	492.11	422.754	446.245	443.514	463.305
ENSMUSG00000018844	Fndc8	0.337	0.486	2.947	0	0.354	1.312	0
ENSMUSG00000018845	Unc45b	0.101	0	0.653	0	1.061	0	1.294
ENSMUSG00000018846	Pank3	755.013	384.705	472.655	403.831	651.178	507.315	466.801
ENSMUSG00000018848	Rars	1310.84	1965.93	1145.06	1135.55	1341.87	1958.21	1533.34
[truncated: 20,096 more rows]
